# Supplementary material for: Seven bacterial response-related genes are biomarkers for colon cancer
Source: BMC Bioinformatics. 2023 Mar 20;24:103. doi: 10.1186/s12859-023-05204-4 (PMC10026208; doi:10.1186/s12859-023-05204-4)
Supplement: Supplementary file 2 — Additional file 2: Table S1. 276 differentially expressed genes between normal and colon cancer samples in TCGA. [file 12859_2023_5204_MOESM2_ESM.xls]

## Sheet: Sheet1
Table S1 276 differentially expressed genes between normal and colon cancer samples in TCGA
ID	TCGA-A6-5659-11A-01R-1653-07	TCGA-A6-2682-11A-01R-A32Z-07	TCGA-AA-3534-11A-01R-A32Z-07	TCGA-AA-3489-11A-01R-1839-07	TCGA-A6-2678-11A-01R-A32Z-07	TCGA-AA-3520-11A-01R-A32Z-07	TCGA-AA-3511-11A-01R-1839-07	TCGA-A6-2671-11A-01R-A32Z-07	TCGA-A6-5662-11A-01R-1653-07	TCGA-A6-2686-11A-01R-A32Z-07	TCGA-AA-3663-11A-01R-1723-07	TCGA-AA-3527-11A-01R-A32Z-07	TCGA-A6-2683-11A-01R-A32Z-07	TCGA-AA-3514-11A-01R-A32Z-07	TCGA-AA-3516-11A-01R-A32Z-07	TCGA-AA-3517-11A-01R-A32Z-07	TCGA-A6-2679-11A-01R-A32Z-07	TCGA-AA-3531-11A-01R-A32Z-07	TCGA-A6-2685-11A-01R-A32Z-07	TCGA-AA-3713-11A-01R-1723-07	TCGA-AA-3522-11A-01R-A32Z-07	TCGA-AZ-6603-11A-02R-1839-07	TCGA-AA-3712-11A-01R-1723-07	TCGA-AA-3496-11A-01R-1839-07	TCGA-AZ-6600-11A-01R-1774-07	TCGA-AZ-6601-11A-01R-1774-07	TCGA-AA-3518-11A-01R-1672-07	TCGA-AZ-6605-11A-01R-1839-07	TCGA-F4-6704-11A-01R-1839-07	TCGA-A6-5665-11A-01R-1653-07	TCGA-AA-3662-11A-01R-1723-07	TCGA-A6-2675-11A-01R-1723-07	TCGA-AZ-6599-11A-01R-1774-07	TCGA-AA-3660-11A-01R-1723-07	TCGA-AA-3655-11A-01R-1723-07	TCGA-A6-2680-11A-01R-A32Z-07	TCGA-A6-2684-11A-01R-A32Z-07	TCGA-AA-3525-11A-01R-A32Z-07	TCGA-AA-3697-11A-01R-1723-07	TCGA-AZ-6598-11A-01R-1774-07	TCGA-A6-5667-11A-01R-1723-07	TCGA-A6-6780-01A-11R-A278-07	TCGA-CM-5868-01A-01R-1653-07	TCGA-CM-6165-01A-11R-1653-07	TCGA-AA-3956-01A-02R-1022-07	TCGA-AA-3527-01A-01R-0821-07	TCGA-CA-6716-01A-11R-1839-07	TCGA-D5-6930-01A-11R-1928-07	TCGA-AY-A8YK-01A-11R-A41B-07
ADAM17	1.8774	1.6298	1.7473	1.5114	1.6347	1.4878	1.7567	1.1237	1.3127	1.581	1.4997	1.7559	1.8986	1.6866	1.3106	1.4196	1.4185	1.2314	1.4014	1.5236	1.7375	1.7256	1.901	1.5748	1.954	1.7234	1.2446	1.0076	1.7957	1.6313	1.5782	1.2808	1.7045	1.3789	1.5022	1.3214	1.5807	1.8001	1.5993	1.4695	1.6892	4.6885	2.1838	2.3193	1.8757	0.9506	2.6515	1.4671	1.9186
ADGRB1	0.1112	0.1528	0.2446	0.169	0.1884	0.1713	0.3249	0.1266	0.2505	0.1303	0.3589	0.1567	0.1571	0.115	0.113	0.1997	0.2986	0.166	0.1775	0.0598	0.1848	0.1858	0.3073	0.1999	0.2697	0.1864	0.1726	0.2359	0.1668	0.2219	0.2441	0.2937	0.2642	0.0981	0.0851	0.1511	0.1437	0.1624	0.1779	0.5509	0.2641	0.015	0.0498	0.0871	0.0963	0.1519	0.2222	0.1634	0.0195
AICDA	0.0277	0.6437	0.3446	0.0167	0.0595	0.0676	4.1683	0.018	0.0569	0.011	0.1252	0.0791	0.062	0.0443	0.0058	0.4583	0.1895	0.3123	0.0233	0.0088	0.0704	0.024	0.0235	0.0462	0.2243	0.137	0.0132	0.0071	0.0648	0.0808	0.0444	0.0162	0	0.1064	0.0775	0.0579	0.0347	0.9574	0.1361	0.2739	0.1618	0	0.0059	0.0086	0.0684	0	0	0.2579	0
AKIRIN2	16.5407	18.015	15.5923	19.7704	13.2046	15.4237	15.6117	15.9976	13.4604	13.9295	14.4222	16.595	14.967	20.6967	14.0861	17.719	20.4166	15.1412	14.1345	15.3764	14.9675	16.8881	13.7908	13.8182	25.0307	11.9221	12.7635	9.1712	13.3472	16.6711	14.0015	11.6215	13.9512	14.0042	14.1946	10.615	16.4009	20.3462	23.5528	12.4751	13.1489	19.5619	19.8167	21.8355	26.1535	18.4798	27.4825	13.3412	17.9691
ANXA3	7.2446	4.8559	4.0808	15.3236	4.3982	7.5204	7.0491	7.0607	6.5222	7.8216	5.7676	8.7604	6.0645	3.8732	7.3029	5.9039	4.4505	8.9918	6.7315	11.4767	4.0378	7.4927	7.707	9.5701	4.2769	6.2501	5.1207	4.3715	15.0465	3.5956	11.2341	5.9169	5.119	12.0144	10.0784	2.9728	4.4472	5.2352	9.89	4.8226	5.2427	4.9684	31.238	20.8178	19.9747	4.956	23.3731	15.6436	20.7899
AQP1	17.6901	18.5521	29.5677	36.4367	30.576	21.9818	28.2478	31.9988	48.8128	15.2454	42.9492	19.1951	19.2667	11.7151	13.5724	20.0713	17.532	10.6467	19.5293	20.6054	22.6956	46.8006	22.1049	69.9876	16.9898	34.3501	27.9025	91.8006	30.8747	10.2285	46.609	44.077	47.4924	39.7647	39.3564	134.366	20.7784	11.5552	30.0625	31.8136	21.7015	1.9678	29.8594	14.8761	25.7507	5.9253	10.1634	17.2113	53.148
ARG2	2.393	0.7088	0.5684	0.4649	0.4288	0.3284	0.3886	0.3018	0.5083	3.4095	0.4502	3.3366	0.6825	0.7836	0.4906	0.4791	1.4972	1.0554	0.5082	2.0808	1.0125	0.5875	0.4576	0.9266	1.2206	0.3209	0.4662	0.7984	0.7617	1.2202	0.3023	0.5719	0.5124	0.2764	0.2531	15.069	0.7085	1.1316	0.5114	0.5323	0.3702	3.6784	0.9784	1.3208	1.6441	1.6514	2.529	1.7916	2.0434
BPI	0.0347	0.0153	0.0367	0.0417	0.0074	0.006	0.0092	0.03	0.1219	0.0413	0.0336	0.0186	0.0423	0.0238	0.0218	0.0121	0.0456	0.0063	0.0146	0.0332	0.0377	0.02	0	0.0433	0.0216	0.019	0.0165	0.0531	0.0516	0.0202	0.0111	0.0202	0	0.0484	0	0.0329	0.0087	0.0098	0.1135	0.0653	0.046	0	0.1106	0.086	0.0856	0.0375	0.0614	0.0806	0.0193
C10orf99	274.966	408.233	303.555	1221.36	332.525	358.948	291.006	392.624	268.901	282.286	279.999	438.828	341.061	470.248	263.443	305.693	357.638	444.91	491.616	451.524	379.633	239.48	301.153	242.652	469.506	228.809	348.358	42.6345	197.863	249.738	300.169	154.74	409.158	411.785	452.43	143.904	561.605	461.618	903.181	319.001	358.93	85.7345	136.478	205.584	202.766	88.4434	76.1963	1.9771	172.874
CAMP	0.3466	1.0482	0.2446	0.1738	0.3473	0.2014	1.9858	0.1751	0.4743	0.3216	0.2984	0.2475	0.1175	0.1056	0.2668	0.6036	0.3648	0.2101	0.1217	0.1475	0.2307	0.2335	0.1305	0.0963	0.2519	0.2222	0.1374	0.0295	0.1966	0.2359	0.1854	0.1012	0.2525	0.0807	0.485	0.0439	0.1158	0.4909	0.0811	0.272	0.3067	0.7419	0.0246	0.1075	0.0951	0.1875	0	0.0768	0.0321
CASP4	3.8936	4.5808	4.241	8.5805	3.7098	3.7789	5.7064	3.4301	4.2032	3.3563	3.4646	3.2458	3.6157	3.5793	3.2403	4.9815	4.9301	2.6772	3.1998	6.5164	3.8329	5.5774	5.2591	4.2139	3.5473	2.7492	3.4382	1.5657	3.8383	2.7462	6.9288	2.2651	3.8223	7.4028	6.0032	7.2761	4.6193	5.6411	4.6077	2.8244	4.0527	5.2633	5.7053	5.6519	4.1246	3.2626	11.3808	7.2387	3.8567
CCL20	32.1831	8.0534	12.1887	33.2129	7.4313	5.2983	7.1109	6.8847	14.2657	6.5927	19.8907	33.3893	6.065	7.9582	5.6803	25.9729	14.7041	22.6637	17.7138	3.7742	3.8327	4.4428	4.5901	11.7465	9.0978	7.8909	5.6271	2.0674	2.9295	9.5138	4.4531	8.6518	5.6901	31.8208	19.0413	2.4413	15.9715	25.6677	35.9805	12.7502	15.4976	18.7711	51.5035	4.1369	22.8914	6.5143	14.3033	26.0485	56.426
CD160	0.1517	0.2254	0.5678	0.3196	0.484	0.3438	0.3382	0.488	0.3813	0.431	0.2869	0.4101	0.2999	1.0747	1.3198	0.4832	1.996	0.2641	0.5069	0.4289	0.7791	0.1439	0.404	0.4697	0.3038	0.4525	0.4796	0.1383	0.2121	0.1834	0.7442	0.1202	0.2368	1.1054	1.2618	0.5723	0.5596	1.1421	0.2029	0.4541	0.2705	0.3665	0.06	0.1076	0.2141	0.0352	0.0714	0.1009	0.1145
CD36	3.7143	2.8149	4.1534	5.8444	5.3962	4.2659	2.8074	2.3649	5.0546	3.7298	8.6172	3.755	5.2412	2.1963	1.9983	3.2707	3.426	2.7507	1.5535	6.7567	3.988	14.3199	4.7722	8.1662	3.5035	4.8547	3.0567	3.2611	5.381	3.2215	5.9327	3.1931	5.0691	3.4157	3.9033	7.3021	2.8357	3.0635	4.0387	2.883	3.1464	2.4588	5.0069	0.8147	1.9992	0.0685	0.0521	0.2551	0.2794
CD4	10.3224	18.787	23.0519	15.4143	18.1027	18.9017	16.897	10.8635	13.5357	13.4946	21.6228	16.7637	15.865	14.8421	12.6234	18.7656	25.1851	8.0237	12.0461	13.7325	18.3231	33.1478	20.0406	17.1043	9.5235	8.182	15.315	4.3824	7.6875	9.631	22.4983	7.0173	9.9472	13.2816	17.5128	7.5599	15.9505	25.4743	19.1436	6.1674	14.2067	13.1158	2.9664	12.3439	6.1415	3.9953	2.9751	9.5197	4.4958
CEBPB	19.6345	13.7538	9.3387	14.718	16.5504	7.2353	8.7008	15.2986	21.6151	7.7898	16.4399	11.3375	8.0378	7.7963	7.7538	10.7917	13.5825	7.6943	9.8415	11.0541	7.1284	16.7549	19.2454	10.5911	24.7213	8.7296	7.1268	8.2192	22.2956	10.5537	9.7773	6.8845	17.5235	8.6816	8.5011	12.0828	10.9224	11.6146	17.9259	22.6981	14.4767	6.7225	37.2116	17.4207	43.2664	19.3447	26.3482	21.9247	44.9783
CFP	0.1073	0.0949	0.1825	0.1476	0.1119	0.1175	0.1297	0.0431	0.1168	0.0701	0.2375	0.1641	0.0779	0.0805	0.0708	0.1254	0.1935	0.0725	0.071	0.0391	0.0668	0.2345	0.1471	0.2363	0.043	0.0631	0.0547	0.0821	0.0717	0.0849	0.2114	0.0358	0.0335	0.0964	0.1372	0.0728	0.0922	0.191	0.2008	0.0938	0.0895	0.0262	0.0065	0.019	0.0883	0.1243	0.0194	0.0611	0.0298
CHGA	46.7797	138.002	85.0145	72.3836	189.687	91.8754	223.121	86.4065	79.1364	56.3601	96.632	51.0422	118.333	65.3816	22.8776	152.809	42.9775	61.2538	194.643	51.1357	102.294	165.238	107.167	54.2787	117.55	50.9767	84.9342	10.0113	102.608	52.8807	407.648	49.3264	91.9846	112.79	130.688	92.9985	149.834	46.274	60.1541	27.9823	152.816	0.2437	0.103	1.0064	11.0824	1.0163	0.1946	0.2271	5.6669
COCH	0.1388	0.1417	0.2656	0.1799	0.2476	0.1972	0.5533	0.4345	0.3882	0.0934	0.1861	0.1143	0.2694	0.1366	0.1749	0.2529	0.1292	0.2446	0.4139	0.184	0.2171	0.1664	0.6814	0.3737	0.2327	0.2405	0.1473	0.1799	0.2635	0.1993	0.5344	0.1246	0.2851	0.2685	0.2928	0.1663	0.3318	0.3387	0.2848	0.2061	0.2154	4.4244	0.3317	0.3245	0.3691	0.0231	0.1352	0.1278	0.9144
COLEC12	2.0162	2.0517	4.0821	3.679	3.254	2.9417	2.6657	2.3623	3.7051	2.2166	5.3017	2.5464	1.9248	2.1721	1.4792	3.1988	3.0747	1.6691	1.6596	1.5413	3.4513	6.2468	3.1713	5.8179	2.4057	3.3615	2.245	4.9696	3.0575	2.0584	3.6523	3.8691	7.0981	1.8262	2.2373	1.3427	1.7365	2.1384	3.8422	2.1883	2.0727	2.6697	0.923	1.3379	0.4535	0.1902	0.3117	1.2509	0.1695
CTSG	3.9954	7.0727	4.8451	13.4616	5.5791	7.0837	5.3241	3.473	10.0178	1.7766	9.7704	4.2904	5.0698	5.8656	1.7703	7.0783	12.9286	4.2221	3.4732	5.8035	6.2704	9.1729	5.6505	7.1319	9.5819	2.7998	4.91	2.4893	6.2916	3.4688	17.1211	5.2701	8.3717	6.9232	10.4948	4.5298	5.9615	5.4897	13.1456	3.0957	3.6918	0.0404	0.0536	0.2537	2.1235	2.9613	0.0797	1.276	0.07
CXCL13	13.9546	15.4259	8.8816	13.1586	5.9146	22.517	58.8184	0.9895	15.9965	1.3874	8.1751	6.7857	5.8134	4.9477	10.2677	89.6328	7.5961	39.1914	1.6094	2.3612	8.4293	0.8509	4.6034	7.7454	6.7998	12.2759	4.0928	0.8444	7.7422	15.7559	22.0611	0.4564	0.1753	5.4208	20.3853	2.4223	7.1615	73.2676	21.4467	26.4368	11.3702	27.2309	0.4992	3.0223	0.6932	0.6508	0.198	35.8146	0.8028
CXCL6	1.8354	0.2521	0.3126	1.2823	0.2174	0.0735	0.5355	0.1918	0.1485	0.1175	0.1771	0.6477	0.1116	0.0964	0.0886	0.2204	0.2775	0.0537	0.0889	0.6464	0.1072	0.7674	0.1192	0.0879	0.1445	0.1159	0.1305	0.0538	0.1706	0.0985	1.2727	0.1108	0.2561	0.1326	0.307	0.5691	0.1163	0.1793	0.4047	0.1987	0.112	0.0361	0.835	4.1878	1.7713	0.1826	0.2137	1.1082	0.8213
DEFA6	21.4721	1.7613	2.792	1.5039	0	0.6129	1.1747	0.2003	0.1086	16.0846	0.7769	3.4033	7.4575	3.5951	0.1166	0.1289	0.3409	0.101	0.624	36.5099	0.3024	67.3317	1.0978	1.0799	0	0	0.7046	0.4725	0.3544	4.1036	1.7819	0.054	1.1236	1.4225	1.2433	1482.62	4.1294	1.5206	1.9055	35.8198	0.2457	0	10.9508	2.8133	5.1806	141.795	63.1404	1.4769	123.375
DEFB1	54.2837	26.3598	18.5253	5.3183	22.2743	39.1623	20.0294	26.3827	37.1506	32.4503	34.3085	34.6213	50.0659	20.2441	77.2543	50.2446	40.4	32.0145	8.4629	155.596	52.7073	2.1204	27.9379	21.5217	22.7312	11.2226	26.977	3.3394	3.1742	52.8267	21.2857	12.4596	10.31	25.9776	37.3214	24.4166	84.8618	21.1317	9.344	13.8869	23.7662	0	6.008	14.6656	1.8894	1.8626	1.7437	2.0603	31.2735
ELANE	0.3768	0.5743	0.9306	1.9652	1.4561	0.7588	0.7528	1.015	0.6138	0.5661	1.4597	0.4633	0.5281	0.5165	0.5274	0.4958	0.5728	0.8374	0.3705	0.775	0.8512	0.4109	1.3715	0.4885	1.6688	0.506	0.3187	0.6198	0.9085	0.635	0.618	0.562	0.6709	1.2577	0.5858	0.6839	0.7346	0.4981	0.764	3.7648	0.6891	0	0	0.026	0.1378	0	0.0848	0.0278	0
EMILIN1	20.1904	26.1329	30.3304	32.2617	24.5325	23.4751	23.7749	41.2477	57.6826	24.3382	81.2922	36.5285	23.0257	21.3141	26.6761	23.8526	32.9972	15.6966	20.7586	12.4165	23.9272	116.652	22.8825	95.5019	29.5515	49.0785	26.0688	239.72	48.0204	16.2284	19.5284	85.7234	53.8817	14.1748	27.8578	23.1041	18.1772	19.5874	51.6367	41.0968	24.9764	1.2031	24.0536	24.6667	22.1538	30.5737	29.2987	45.6972	13.1712
EPHA2	14.4357	26.8513	6.9029	7.1179	12.8435	11.4363	15.0272	23.2122	16.7178	7.8488	10.6225	13.4425	9.5329	9.7742	17.2521	13.5886	18.2708	18.253	26.7839	8.2658	9.5763	13.0934	21.4434	9.8227	85.8158	10.7225	7.324	2.3874	28.802	38.7014	6.383	14.2434	9.1649	8.4224	4.5083	21.44	7.0649	8.8558	29.6063	13.4516	60.6152	8.6938	19.9005	13.5904	18.9065	74.5519	17.5911	23.3155	28.6269
F2	0	0.0075	0.018	0.0102	0.0365	0.0118	0.0359	0.0074	0.0199	0.0068	0.0219	0.0243	0	0	0.0143	0.0059	0.0089	0.1977	0	0.0217	0.0062	0	0.0096	0.0283	0	0.028	0	0.1127	0.0434	0	0.0654	0.0099	0.0165	0.0356	0.0095	0.0194	0.0085	0	0.0159	0.032	0	0.8289	0.159	0.0737	0.0559	0.0735	0.4817	0.0678	0.3684
F2RL1	85.1335	93.1698	62.0342	59.2095	73.7616	88.8891	72.8654	88.2502	58.3579	79.7111	54.8356	78.8256	76.6659	111.861	103.242	81.2703	96.5883	103.915	67.3647	122.495	87.6796	26.4939	88.9356	54.0246	114.944	53.2254	73.4429	7.6481	71.0123	115.821	69.5869	74.8544	57.2324	92.2625	63.9296	47.0368	79.9749	74.9708	64.5583	53.8526	82.4704	95.4354	28.7757	37.9501	48.3874	11.2993	23.2623	37.1613	38.4492
FCGR1A	0.0861	0.0699	0.1823	3.4558	0.111	0.1451	0.0911	0.1554	0.1094	0.0971	0.1483	0.4407	0.2629	1.2399	0.1688	0.145	0.7705	0.1201	0.1512	0.6414	0.2137	1.4007	0.1541	0.2991	0.3308	0.1656	0.0751	0.066	0.0672	0.067	0.2303	0.0838	0.3834	0.1203	0.2973	0.0654	0.1151	0.7076	0.3896	0.1217	0.1677	4.1482	0.7148	0.5432	0.1418	0.6834	0.2254	0.9545	0.0958
FGA	0	0.0097	0	0.0529	0	0	0.0116	0.0048	0.0064	0	0	0.0039	0.0045	0.005	0	0	0	1.4342	0.0046	0.007	0.004	0.0317	0	0	0.0479	0.0121	0	0	0.014	0.0064	0.0352	0.0064	0	0	0.0246	0.0042	0	0	0.0206	0	0.0175	0.2727	0.0374	0.1363	0.0181	0	0.2281	0.0438	1.6432
FGB	0	0.0087	0	0.0947	0	0	0	0	0	0	0	0	0	0	0	0.0034	0	0.6048	0.0041	0	0	0.017	0	0.0082	0.0123	0	0	0	0.0042	0	0	0	0	0.0069	0	0.0299	0	0	0.0092	0	0	0.1516	0.0293	0.0732	0	0	0.0698	0.0262	5.6141
GBP2	11.2969	11.2462	10.6869	55.7534	11.8508	13.9625	8.2655	13.6792	15.2764	11.7079	13.411	26.6108	12.7201	68.2401	29.4896	14.4146	28.9319	14.4216	17.5949	7.1578	12.2631	31.6327	7.9288	24.6413	7.8194	10.0033	14.1419	27.8583	9.1879	10.9636	13.1312	15.6014	11.3246	10.1693	14.9475	21.6768	15.156	24.6798	15.3314	13.749	7.9728	22.5387	9.6745	16.9135	7.6414	2.0952	10.6675	25.6127	6.2394
GBP6	0	0.0081	0.0146	0.0663	0.0079	0.0064	0.0097	0.004	0.0162	0	0.0059	0	0.0037	0.0294	0.0193	0.0096	0.0387	0	0.0039	0.0235	0.01	0.0477	0.0208	0	0.0114	0.0101	0.0044	0.0422	0	0.0268	0.0413	0.0214	0	0.0064	0.0308	0.014	0.0092	0.026	0.0129	0.0043	0	0.0629	0.0039	0.0228	0	0	0.0047	0.0428	0.0051
GBP7	0.0177	0	0	0.0746	0	0	0.0094	0	0	0.0141	0	0.0063	0.0144	0.0566	0	0	0.0186	0	0.0075	0.0226	0.0064	0.0102	0	0.0147	0	0	0	0	0.0075	0.031	0.0114	0.0103	0	0	0	0	0	0.0201	0.0083	0	0.0188	0.2197	0	0.022	0.0291	0	0	0.0118	0.1083
GSDMA	0.0767	0.2292	0.132	0.1616	0.7412	0.3142	0.4361	0.4151	0.2024	0.3127	0.0248	0.3013	0.1015	0.1841	0.1772	0.3139	0.8477	0.293	0.396	0.4774	0.1532	1.8825	0.5958	0.8312	0.4898	0.0632	0.6753	0.0294	0.0571	0.3804	0.5785	0.2015	0.0559	0.3216	0.161	0.1384	0.7499	0.1195	0.2244	0.0903	0.1222	3.2842	6.375	0.7971	1.5471	0.6848	5.7989	1.6578	2.5278
GSDMC	0.0161	0.0143	0.0085	0.0291	0	0.0056	0.0341	0.014	0.0189	0	0.0104	0.0058	0.0328	0.0368	0.0135	0.0056	0.0424	0.0117	0	0.0103	0.0117	0.0279	0.0455	0	0.0301	0.1151	0	0	0.0343	0.0564	0	0.0188	0.0157	0.0113	0.0271	0.0122	0.0081	0.0274	0.0603	0.0531	0.0171	0.5313	0.1235	0.13	0.0796	0.0174	0.1143	0.3322	0.0807
H2BC10	0	0.079	0	0.0537	0	0	0.0472	0	0.1047	0.071	0	0.0638	0	0	0	0	0	0.0325	0.0376	0	0.0324	0	0	0	0.1668	0	0	0	0.038	0	0	0	0	0	0	0	0	0.0506	0.0836	0	0.0474	189.404	0.152	0.1108	0	0	0.1809	0	0
HAMP	0.0451	0.0932	0.008	0.2805	0	0.0419	0.1591	0.026	0.0176	0.006	0	0.0429	0	0.0069	0.0063	0.0419	0.0237	0.0383	0.0063	0.0384	0.0164	0.5123	0.017	0.0125	0.0281	0.033	0.0072	0.0307	0.0128	0	0.0772	0.0439	0.1168	0.0105	0.1683	0.0229	0.0226	0.0767	0.0704	0.0425	0.016	0.1996	0.5184	0.3918	0	0.5206	0.0076	0.16	0.0084
HMGB2	33.3754	43.9702	42.708	49.3314	45.072	36.5869	87.1373	35.9988	59.0643	35.6204	39.7429	34.8117	52.1983	64.3421	19.2769	35.1231	49.083	27.9672	59.2532	41.9216	49.6854	58.6493	30.7266	56.187	34.565	43.4853	28.7517	32.7852	65.6991	24.9091	44.1273	27.6729	47.133	53.4587	58.4109	22.9356	30.8125	56.6054	51.5988	51.8011	43.1439	63.1998	128.005	56.8191	26.9126	22.6711	50.1117	122.46	58.4937
IFNE	0	0	0	0.0176	0	0	0.0154	0	0	0	0	0	0	0	0	0.0102	0	0.0212	0	0	0	0	0	0	0	0	0	0	0	0	0	0	0	0	0	0.1109	0	0	0	0	0	0.1749	0	0	0	0	0	0.0776	0.0162
IGHA1	10459.8	9907.5	7860.24	2139.86	7366.56	6036.42	7193.86	8872.21	1329.17	4661.14	5776.84	5205.47	4968.12	3693.84	5449.77	5618.44	14388.6	1210.72	4002.2	6049.86	4875.52	3400.66	5656.33	4818.04	2887.31	4286.15	4929.65	212.327	1146.47	3203.09	4497.9	2172.09	5162.25	2883.82	3634.96	450.741	6050.69	12449.3	7338.38	1447.17	2559.68	14.33	172.169	85.7614	2466.92	1144.94	40.482	1338.54	894.79
IGHA2	6544.45	13748.7	12565.4	2164.44	4170.93	5681.5	5217.36	8517.48	1807.37	3857.11	4771.92	5853.48	6101.96	3730.71	4743.17	7469.79	12276.4	1637.55	4159.34	4303.23	6991.66	1844.18	6382.55	4639.43	13043	4412.92	6846.03	186.589	690.379	3268.33	1649.27	1786.39	3242.04	3509.28	2079.14	520.641	5781.46	16349.8	5395.5	626.495	4104.96	3.4658	8.1338	67.6391	1155.63	143.827	9.0845	52.0085	1014.39
IGHE	0	1.495	0.5912	0.4642	1.3934	2.4013	0.5908	0.2073	0.3276	0.1058	0.8244	0.3893	0.2814	0.1337	0.2569	0.3613	1.3296	0.1258	1.2889	0.0679	0.3863	1.1979	0.7361	0.399	0.1325	0.5407	0.2658	0	0.1019	0.2793	0.2561	0.2329	0.1808	0.5017	0.8635	0.0909	0.4934	0.9193	0.7219	0.1252	0.1836	0	0.0226	0.0495	0	0.3741	0.0539	1.3441	0.1035
IGHG1	196.844	124.986	80.0905	92.1253	109.374	50.4827	390.789	19.3739	17.7819	135.769	85.5663	35.2126	30.0878	37.0272	93.6673	76.114	667.213	28.8228	163.14	39.8738	51.5242	869.98	152.862	34.4669	106.475	133.915	44.0117	5.4566	26.978	45.8703	141.099	35.4064	46.7988	54.8863	61.3381	25.4906	74.1769	116.396	103.387	22.2512	63.7906	163.364	449.886	191.955	183.672	332.371	178.249	2755.14	58.5433
IGHG3	37.7129	18.6249	27.814	12.8609	11.0598	9.9211	54.6525	3.5088	2.1977	10.1307	14.9692	4.9428	7.6191	8.6579	10.0355	11.6228	69.0718	6.0144	18.705	7.8028	8.4224	42.3731	20.4022	4.4	8.8642	10.155	5.668	1.4576	4.1257	9.6995	13.0655	3.4894	3.1124	10.1088	6.1013	3.678	13.3297	30.3731	13.7152	7.1208	12.8869	11.3258	26.8995	46.697	142.292	6.275	23.3182	374.466	2.9194
IGHG4	4.9005	17.1276	31.4306	24.0292	13.6778	23.5525	57.4418	10.2611	5.37	6.2589	11.0846	25.1047	17.8589	10.5657	9.7157	17.5333	90.3515	39.314	9.5505	5.1633	10.3442	197.02	19.8988	4.2808	7.0341	11.7698	7.7056	0.7938	9.1362	12.4439	2.5604	14.5403	3.9509	29.1449	12.8532	5.6272	10.3702	102.799	16.4117	2.1076	1.4262	3.5974	110.049	60.5363	29.22	158.539	19.3466	747.528	4.2102
IGHM	257.531	216.134	311.561	262.774	1478.24	178.367	982.58	183.889	137.387	1633.19	832.249	738.981	555.955	384.356	788.558	660.576	674.385	125.58	223.316	343.057	531.824	139.941	1201.57	284.694	182.697	416.036	146.644	45.7241	128.04	126.733	684.192	103.662	470.036	91.4533	707.508	365.329	221.366	407.457	217.729	338.688	627.425	10.7828	13.001	668.785	106.903	51.9645	21.3891	235.609	93.5221
IGHV1-18	314.903	1092.73	381.32	107.583	511.08	272.467	281.234	639.118	89.257	219.617	250.225	264.457	333.231	221.615	337.208	325.051	425.243	68.3746	148.307	205.631	342.638	351.759	287.308	351.521	341.282	188.05	168.873	7.5018	49.8903	202.944	132.036	130.318	219.334	164.927	166.623	21.1359	260.69	711.501	475.55	33.2116	209.459	25.2548	9.1138	15.2369	93.8359	34.8662	17.4374	126.118	64.5628
IGHV1-24	48.2724	126.788	73.2078	16.7001	35.8356	127.599	44.0816	92.6153	10.5006	60.0905	16.1588	30.6542	19.6017	16.4132	90.143	209.633	91.5196	2.6659	25.9446	48.0576	47.7865	81.559	38.0292	31.6803	38.0237	51.8884	15.2966	0.4811	8.8221	9.2245	11.2899	11.0626	61.9333	28.8962	15.2972	1.5913	62.8878	131.05	41.8928	3.4511	9.5634	7.8001	13.8157	16.1092	7.9299	6.0046	1.8031	114.532	3.0281
IGHV1-3	325.009	238.004	177.372	127.013	2.6667	267.623	203.233	4.9528	53.1599	133.628	112.769	191.609	2.1726	6.5723	126.005	104.812	471.834	50.9994	67.8561	108.215	105.892	54.9814	141.417	88.5386	51.5755	2.3344	221.012	5.3951	0.8345	72.3357	66.2876	142.58	229.462	85.6328	130.018	25.7054	3.2772	523.335	3.3138	16.4156	84.7553	15.0193	18.7343	5.6774	89.5069	7.8982	2.0969	26.0801	43.2626
IGHV1-45	2.5131	5.5146	7.3707	3.6551	1.7536	2.8834	3.3227	2.584	0.6755	1.4575	1.2846	1.4953	2.6846	1.4356	5.8483	2.3341	9.1464	0.7617	1.7208	1.2031	3.5355	0.9673	3.1346	1.2218	1.6957	1.4381	2.7903	0.0535	0.2673	0.7942	0.8736	0.4278	1.3221	0.7315	1.4652	0.1193	1.6798	4.4494	5.2917	0.2958	0.6116	0.0448	0.0891	0	4.3097	0.3399	0.1061	10.2348	0.2329
IGHV1-58	191.586	236.834	73.6125	6.7567	42.8071	33.2266	36.0103	37.5788	1.7069	15.9576	15.1691	20.7829	27.6666	7.3158	15.0605	29.472	66.1321	4.3101	4.0299	21.5654	29.3624	4.4415	15.2659	17.9347	16.5108	6.796	17.1149	0.5837	7.6965	27.291	14.0768	6.5531	28.4707	9.7317	5.9349	3.3965	10.5791	52.8882	13.8631	1.9578	11.2605	3.9608	1.1946	1.6766	29.9496	1.6871	0.3685	12.7872	1.7343
IGHV1-69	15.4598	22.3283	28.0842	31.6217	50.371	21.0085	40.9362	72.1759	12.3741	20.8539	20.0988	14.4322	44.4219	23.2951	14.2563	58.7935	100.751	15.0446	16.3741	23.8704	52.1076	62.7849	4.366	12.7981	21.2103	24.5613	26.9898	0.9598	33.3358	4.9972	13.2736	5.7313	23.8407	25.4691	16.1371	0.3175	27.9638	46.1024	19.2581	3.6887	17.4719	10.4196	7.0245	4.9895	15.6494	5.1989	0.6349	83.4856	2.3237
IGHV1-69D	23.665	240.555	33.4727	31.8247	88.3524	32.7026	55.9327	90.666	13.3867	22.612	72.7482	76.3364	102.568	51.5366	113.228	73.6707	305.194	21.5936	37.2402	58.4845	115.988	108.705	170.688	62.6625	104.81	60.2872	81.2163	2.2451	30.699	18.0214	30.1735	34.2269	61.1706	64.1568	32.8216	5.6888	11.7587	108.744	74.5251	5.2753	30.4695	4.3035	24.1998	3.5726	6.8956	14.3884	8.3793	253.294	9.7249
IGHV2-26	52.0733	51.2894	72.4559	9.6533	51.6562	84.1781	32.7372	55.4066	9.1414	17.3847	31.7261	51.6585	48.7258	21.6803	16.6495	52.5614	125.948	2.6704	9.7575	26.6779	159.856	4.8262	55.4425	31.6329	36.0927	24.1396	10.5886	1.6146	8.267	57.6621	13.4837	16.8126	31.1012	29.3564	20.1688	3.004	28.2571	93.8833	76.059	2.5528	19.5532	8.2208	3.6538	2.1722	3.9052	5.133	2.0023	22.7574	5.2139
IGHV2-5	161.786	234.045	387.932	74.6191	114.35	107.665	309.799	281.696	71.5082	323.422	232.078	121.778	345.919	123.778	106.714	387.901	662.837	48.9865	155.872	186.556	306.831	44.9641	460.951	116.339	286.991	206.534	125.959	6.3933	38.0298	123.612	51.7324	60.009	113.948	172.127	139.307	16.5235	274.197	567.706	297.115	28.1431	132.276	13.1602	9.4492	5.7208	26.9913	16.7532	19.5479	56.0202	42.9921
IGHV2-70	19.3545	50.4881	81.819	13.1675	19.5122	36.5384	13.6056	33.2563	9.1647	9.2269	19.3272	31.6302	29.3526	11.5915	12.3681	58.9947	66.1028	5.0718	6.3826	30.3869	25.7938	7.7045	31.9806	13.1254	1.4975	8.1893	7.2647	1.0433	2.4553	19.4971	7.6379	3.2979	25.1601	12.2618	13.5247	2.6946	47.007	74.9191	49.6136	4.0186	9.0642	3.6025	0.8186	0.4474	8.7081	4.1621	0.0609	10.3112	4.0112
IGHV2-70D	7.933	1.0971	39.0987	9.1906	18.2243	12.6851	31.9384	41.5139	3.7218	3.5492	5.5063	4.0358	18.0787	21.8876	3.1648	49.1128	37.0472	6.1312	37.8991	1.0761	23.041	5.2674	0.7841	0.5785	7.7823	19.176	0.3303	0.5568	3.9663	8.3885	1.1455	0.1736	15.5536	19.952	11.0453	1.2056	19.1889	23.7648	15.6835	2.708	14.1114	1.0189	0.0844	0.2461	3.2651	0.2146	0	10.8792	5.4595
IGHV3-11	109.093	409.954	241.879	78.9073	274.619	114.933	189.785	358.535	50.7431	177.375	123.37	96.2798	209.461	204.031	186.572	232.225	347.873	57.249	105.128	145.718	108.811	91.6193	281.417	163.043	233.261	163.803	126.075	5.3415	33.6825	146.559	64.5241	137.55	61.1054	100.243	86.6277	18.9084	229.206	424.095	160.124	12.9375	157.114	7.5567	7.5514	3.3865	38.1972	3.0518	4.0552	139.025	19.481
IGHV3-13	77.1659	28.5691	52.3341	13.1914	35.3695	26.4434	48.6974	21.4483	14.2625	56.7189	48.4668	66.0673	50.301	41.0266	27.1089	28.2359	58.5629	17.5817	47.4034	42.4842	62.3898	4.9119	56.3605	28.2785	13.4652	31.011	13.9539	0.4598	6.7713	10.627	6.6801	7.3023	52.8785	16.8513	46.5528	5.7797	49.6727	52.9616	18.5925	5.1364	26.1471	1.5425	1.2353	0.9313	43.1704	1.0829	4.8156	6.7879	1.6141
IGHV3-15	600.643	321.212	735.847	122.392	286.035	288.93	366.099	213.819	93.4448	349.94	264.523	472.045	408.426	292.532	378.738	534.852	345.334	65.8336	508.063	316.451	296.476	69.2576	280.237	210.21	214.875	163.663	114.061	9.3007	68.0536	137.547	156.302	72.1411	129.983	87.035	136.539	61.9221	338.535	672.73	233.314	28.192	192.177	9.0224	10.6884	45.7579	91.1188	5.5408	7.7311	88.2045	38.9951
IGHV3-16	1.0126	0.7618	0.9111	0.1219	0.5653	0.7412	1.5531	0.5261	0	0.6041	0.0654	0.2531	0.7005	0.2777	0.2126	1.0933	0.9591	0	0.128	0.1939	0.3309	0.6431	0.8579	0.1688	0.0631	0.1669	0.1927	0	0.0862	0	0.195	0	0.1475	0.4952	0.2267	0	0.3554	0.8032	0.7108	0	0.0538	0	0	0	0.5001	0	0.2051	0.1347	0
IGHV3-20	23.2295	184.908	27.991	22.9051	35.8464	4.8437	27.2032	28.1498	13.6833	14.1045	18.8822	31.6545	43.088	22.7476	10.7565	28.1729	18.7168	4.1866	36.8376	19.2628	18.9755	6.3469	29.9896	11.8412	118.914	36.8606	17.8138	0.9	5.3393	8.8331	12.978	13.1351	15.46	15.5767	7.5459	1.379	15.6484	36.3098	9.6565	4.5897	11.2333	1.9978	5.782	3.4095	34.4871	2.9173	0.7878	12.6874	11.3037
IGHV3-21	258.721	724.061	582.985	73.3055	351.074	311.041	373.276	462.46	89.8596	322.402	315.681	477.692	478.206	259.561	457.909	400.531	805.398	121.543	214.623	228.073	239.603	177.87	350.939	254.089	347.165	156.65	198.736	6.7953	52.7228	201.329	134.823	94.2879	93.315	159.493	203.41	38.0243	375.807	604.806	361.265	19.3677	132.542	15.8106	3.8764	29.3048	107.267	15.4852	4.0552	103.615	83.1559
IGHV3-23	967.131	835.294	785.595	162.54	532.963	620.487	635.246	779.821	77.4088	592.929	509.119	747.24	563.439	363.933	489.047	527.996	910.075	134.604	317.61	527.482	418.973	205.519	803.119	462.65	321.172	342.06	305.755	13.4768	94.9534	239.628	233.682	220.382	295.92	318.414	305.625	92.8417	624.627	844.197	526.57	93.3881	449.954	70.7545	15.3065	21.4443	241.094	13.2578	45.0063	163.48	61.9951
IGHV3-30	230.961	228.509	187.236	91.2239	188.914	185.614	307.877	130.855	44.0351	166.863	80.7841	164.09	209.352	138.674	145.084	233.988	430.742	52.1144	29.2428	223.784	180.935	152.666	118.156	66.4958	131.852	83.1625	132.849	6.7285	40.6613	79.0515	37.6168	53.0377	79.1337	73.7365	100.435	17.792	88.4026	95.6642	255.486	33.9441	101.429	28.812	10.2422	28.2457	38.3029	9.6153	2.6803	189.421	31.9857
IGHV3-33	154.473	124.352	220.583	68.2076	118.339	104.136	105.143	130.682	29.103	178.736	163.438	138.565	106.545	98.1989	122.986	170.031	163.879	35.4451	69.215	96.9453	60.2149	30.6716	152.785	92.0456	123.393	85.7956	131.613	2.9565	20.2244	73.6338	34.6049	15.2702	51.4951	47.9252	58.07	7.6631	65.8764	227.139	111.156	12.5057	49.8399	45.6547	2.5074	10.2824	47.18	7.8867	1.2137	72.1036	12.7166
IGHV3-35	9.5245	9.9914	9.5215	1.6276	6.3619	5.2462	7.0894	6.567	1.517	4.6295	2.2018	6.5068	7.7998	7.6304	7.4562	4.9555	10.3948	1.5824	2.8243	5.4792	5.8059	1.7652	3.9185	4.0182	3.0761	2.6486	3.1333	0.1801	0.7505	1.5092	1.6602	0.9609	2.1698	2.1359	0.8556	0.6254	4.3032	13.657	6.3275	0.4983	2.2477	0.5537	0.05	0.1459	4.0653	0.1272	0.2382	4.9257	1.8964
IGHV3-38	6.5666	7.064	6.7369	1.1552	4.9453	4.296	1.7632	3.1053	1.1849	3.6159	2.6744	2.7411	3.8645	2.4007	2.1212	4.2576	5.9538	0.8083	1.3197	2.3215	2.7141	0.875	4.679	5.052	2.8945	2.9415	2.019	0.2579	0.3439	1.7092	1.8154	0.9435	1.717	1.0587	1.0744	0.1919	4.1023	8.3565	3.3091	0	1.3411	0.0865	0.172	0.0627	4.3243	0.1093	0.2047	1.0748	0.2809
IGHV3-43	71.2982	17.0274	19.7855	6.147	20.3108	100.513	13.6355	10.9044	7.5598	20.4672	4.802	18.9401	21.2263	22.2955	3.9976	38.1298	19.8802	3.5344	27.7871	21.9009	25.9572	20.1537	35.7898	15.1247	25.5087	12.2029	40.4851	0.7087	3.8819	15.8514	9.6733	19.1005	13.9646	11.8465	7.8261	0.9795	18.7414	26.2929	25.6132	2.708	32.3299	4.8396	0.5909	2.5836	11.1013	0.4292	0.8538	7.9781	1.5441
IGHV3-48	281.831	476.417	280.494	101.925	138.256	271.891	260.431	472.87	71.9171	130.107	194.128	170.325	437.803	162.573	241.972	181.053	463.766	67.1752	128.832	363.991	118.053	110.438	269.301	251.335	186.089	252.084	379.421	2.6954	35.4804	81.3095	118.407	81.7565	33.7668	111.01	143.473	28.2726	160.964	362.299	276.803	88.7445	90.5092	23.6701	10.6425	27.686	54.6152	7.0062	6.5088	29.2119	35.3466
IGHV3-49	89.6027	284.476	311.666	56.9347	84.401	249.103	191.107	526.997	55.5355	112.126	131.596	213.178	202.864	102.95	127.126	148.119	202.006	89.8859	146.358	125.215	150.979	39.5653	153.101	130.078	108.078	92.3645	222.698	4.2038	33.2461	34.8306	68.8923	28.21	85.8798	61.0236	70.2359	35.159	65.02	450.165	135.92	14.3087	63.5591	7.3445	5.2573	15.3858	77.9535	4.4549	3.0784	30.7668	27.8046
IGHV3-53	35.7258	39.5932	32.8691	18.9607	53.3358	16.5509	72.0291	78.6715	11.1826	22.1808	52.0228	66.5435	85.1762	43.3297	31.3026	71.5082	241.488	19.7369	3.7794	40.8938	29.9907	16.5367	124.562	44.6013	76.0512	66.0849	21.0882	1.1543	13.1811	25.3276	15.5755	8.7546	21.0085	13.4273	40.415	8.0464	27.1294	74.9418	51.0678	4.3294	65.7548	2.3555	1.7323	25.3413	11.6639	2.3649	3.0538	19.4948	8.0059
IGHV3-64	37.8444	11.843	73.6685	5.7691	1.5007	40.5824	8.8719	23.4303	14.0537	18.783	14.2484	20.4979	19.5048	54.3014	7.7154	20.9365	4.3085	1.9611	33.4083	18.1016	24.6152	1.2107	16.1301	8.4888	19.6534	2.9074	15.2995	0.6117	0.6373	10.0198	16.4053	5.6535	15.7104	6.6272	1.2296	2.3141	32.3375	24.0433	29.8098	0.9873	4.2947	3.2061	0.34	0.1858	10.521	0.4321	0.2023	8.5648	2.721
IGHV3-64D	194.58	195.263	377.788	40.5022	19.6315	209.417	12.6377	17.2595	19.447	16.194	77.6952	186.942	12.3539	50.2543	92.6156	13.8005	231.718	1.8623	5.4969	5.2919	77.2382	1.7598	6.5418	76.9212	9.4162	8.7741	9.6301	7.7796	25.8864	60.1021	58.4476	3.4158	32.5025	29.3852	6.2098	34.7389	147.48	233.812	98.9212	2.0091	2.5247	1.7746	2.7501	7.1092	41.1464	2.6382	0.247	8.7549	13.2212
IGHV3-66	50.2935	30.9555	64.437	9.8872	35.7478	48.059	19.1361	15.4466	8.6294	30.5027	30.1955	47.7486	8.0391	29.9383	14.348	46.0214	100.076	7.2214	13.4206	23.2249	22.8333	0.9893	39.7352	26.7971	54.6158	29.1802	30.1182	1.4921	3.5596	27.2833	10.2847	11.6482	24.2268	3.5207	16.8677	7.1605	35.8742	101.757	36.7859	2.1354	26.3843	2.2006	0.9866	4.1265	8.2965	0.9814	0.4594	98.178	5.549
IGHV3-7	416.656	518.939	527.207	124.686	420.738	371.568	459.714	288.794	68.73	407.46	264.564	466.366	904.848	280.874	298.029	584.448	661.519	90.202	266.117	341.854	222.852	235.946	401.59	280.199	245.49	197.723	221.12	7.9704	67.0321	165.653	162.957	75.7691	123.74	90.4097	166.828	73.3108	331.653	633.555	245.917	40.903	287.193	12.5542	5.2821	14.2178	104.301	3.3569	7.2487	82.6528	42.6355
IGHV3-72	268.589	81.8116	291.493	38.4981	155.903	90.4144	74.8518	90.2375	39.578	149.096	111.909	202.846	224.494	91.4076	102.439	272.978	165.52	13.3758	78.8449	67.0543	70.5597	27.8417	220.484	90.7335	41.7316	87.8559	110.817	3.7448	20.0605	58.6037	532.561	31.2288	40.7524	27.9483	27.5378	23.671	77.8172	275.137	111.216	11.0065	107.353	2.8055	0.9158	5.0361	69.0808	0.9524	0.6935	10.4707	80.1237
IGHV3-73	73.0738	38.3973	103.565	35.2062	51.1684	66.7659	91.3033	88.5973	20.5024	63.4084	65.6857	155.614	168.044	53.4209	35.6075	75.5303	292.995	33.2391	31.0407	72.4807	40.4383	5.7999	86.0513	48.51	27.1124	31.5964	75.8688	2.1115	11.021	25.2226	33.6241	14.5432	38.115	45.4096	27.1205	12.9457	42.4589	210.406	124.56	8.6245	139.884	0.6324	1.467	58.9537	11.1872	3.3032	1.9951	11.9178	6.3531
IGHV3-74	286.961	204.251	504.935	62.0385	164.24	212.491	260.178	232.819	68.4913	253.812	199.579	444.445	328.524	161.19	211.083	244.632	278.5	48.2107	144.738	159.725	165.191	97.6165	218.937	138.406	148.048	137.469	195.993	15.2702	42.6459	110.098	144.122	49.1703	93.9906	66.1261	125.368	46.1545	207.701	556.068	172.562	16.5004	139.41	4.2059	2.5276	23.8319	74.2318	4.7595	14.2218	32.1744	18.3479
IGHV4-28	39.0875	74.4366	65.0082	10.4213	50.2651	38.5081	34.1679	50.7663	15.9743	24.8069	32.626	37.2363	54.7252	34.5216	25.3867	30.7195	65.7525	13.0744	20.2682	17.1936	47.1682	9.7056	29.5699	21.9437	27.058	23.2538	41.8725	1.4991	3.2747	20.1453	13.3875	6.147	22.0297	14.3612	9.9189	3.2701	36.7537	79.8607	38.4279	3.2898	14.4103	2.6011	0.6034	2.2614	28.3409	2.6295	2.3592	14.8802	6.2509
IGHV4-31	90.4978	203.544	168.167	41.4535	115.24	94.6317	123.642	67.6493	25.592	65.9814	69.6639	90.2125	104.591	71.5921	59.6649	99.2875	272.86	29.4033	14.9569	51.1551	113.06	26.1839	13.0059	69.7276	79.5403	46.0158	103.876	7.3403	9.2418	32.6166	2.3877	21.1877	56.5436	20.5127	48.4025	4.2404	24.9524	70.9835	136.119	4.687	36.3605	9.987	3.5093	32.6229	23.8381	7.942	4.9909	72.4753	14.8188
IGHV4-34	224.652	257.075	108.817	56.9819	149.225	113.107	75.7932	113.654	55.3347	127.508	154.221	102.712	181.53	53.5438	122.216	189.017	117.701	47.1531	87.3641	65.8618	214.644	39.2608	139.649	57.1221	72.1073	53.3153	84.1665	4.3939	33.9238	98.2968	91.7669	52.5637	58.673	59.6823	48.8399	7.4394	94.1211	275.708	118.411	10.2328	59.3012	4.3297	11.2649	103.785	56.6817	6.1697	7.1385	67.0323	25.9083
IGHV4-39	484.442	360.397	1030.75	112.257	598.094	565.198	202.115	21.043	87.4725	421.033	175.03	699.5	261.264	371.177	12.6295	316.259	482.967	94.099	476.41	187.902	740.427	63.1447	334.535	350.508	296.818	184.25	553.111	17.2656	27.1886	275.831	183.786	252.678	288.205	54.5444	120.67	24.9681	440.587	1474.78	414.51	21.741	280.731	12.9187	7.413	20.0386	160.543	25.7472	15.9501	57.2314	35.7599
IGHV4-4	177.101	19.8225	26.7097	55.0937	12.1426	200.947	153.321	13.8063	32.1983	54.3827	109.485	164.146	15.4978	7.9706	62.6689	144.323	451.991	20.3069	50.2293	55.2055	99.8557	15.2548	115.244	54.1913	9.5781	8.1645	131.121	5.1631	1.8444	78.5746	34.0446	23.4936	134.764	52.3462	37.8949	8.4301	11.4342	404.45	12.3146	14.9179	47.4579	2.3859	9.0926	19.3346	40.2685	3.9083	1.0454	52.2906	8.8962
IGHV4-59	388.722	352.487	509.192	109.725	232.286	441.056	136.518	396.087	118.135	157.287	203.776	317.781	230.438	194.764	251.738	201.918	572.594	60.5546	163.066	204.673	306.244	43.0709	235.517	128.84	187.64	109.093	237.674	10.9626	20.8281	144.306	80.0696	50.8491	194.506	90.3821	73.6287	24.9385	291.764	809.508	376.844	31.9296	122.801	18.0149	8.2519	28.6388	85.8814	18.8137	7.3977	282.342	55.7488
IGHV4-61	21.4713	60.8891	12.7093	6.0643	35.3421	15.2306	24.8027	30.2513	1.9329	10.1118	15.2011	28.3419	31.54	20.3127	12.8525	30.766	90.6325	8.4941	16.349	20.0773	26.7705	8.3191	33.4035	22.8403	15.6024	19.6078	24.9595	0.8653	4.4479	17.0864	9.4282	8.5199	15.7312	13.553	13.8629	2.1109	4.8626	57.1421	10.1791	1.9509	22.4521	0.4032	0.5611	2.2783	4.186	3.77	1.1447	11.6467	6.1275
IGHV5-10-1	181.699	217.125	370.987	75.3652	6.3102	349.52	6.6062	8.7252	34.3485	5.8859	90.3438	138.318	6.4075	109.513	82.076	11.955	548.413	1.069	4.1135	3.8861	259.904	4.9091	6.1659	85.4743	6.6034	2.1913	6.4932	6.1622	19.1611	148.87	52.4777	2.4507	47.965	56.3199	1.5863	13.4393	175.126	400.294	103.146	1.0379	1.7278	0.1797	16.7533	15.0416	92.4534	14.3099	0.4253	5.5138	60.3014
IGHV5-51	772.667	1012.46	797.972	212.64	429.768	484.711	466.262	698.513	131.177	414.813	430.98	541.092	520.841	305.992	278.979	521.851	1141.29	83.798	261.096	300.841	665.726	293.82	600.406	350.821	405.158	300.038	519.704	13.5033	56.6346	266.816	156.153	123.64	371.894	276.466	137.952	34.2163	448.761	988.811	519.706	66.0278	210.63	69.2934	14.3855	24.8088	171.773	32.3677	4.4657	247.84	52.8878
IGHV6-1	148.088	108.907	98.6271	53.7989	98.4551	233.977	199.801	125.17	30.2858	88.5864	130.435	333.391	132.809	111.747	41.1097	174.058	391.198	28.099	18.8776	86.9143	134.674	27.6628	181.87	63.96	54.8387	60.1619	51.1222	4.1822	21.1365	76.9567	56.1049	25.3622	65.9693	75.6375	48.3516	21.8268	113.646	220.326	61.8696	12.5972	70.2634	6.2154	2.6482	3.5382	37.2187	17.2792	2.4686	30.3395	17.8782
IGHV7-4-1	5.2458	266.55	136.095	0.902	2.5743	192.026	37.9912	3.9396	1.0045	2.9377	114.676	3.1723	1.9605	1.272	1.1239	1.6779	14.2522	33.1739	80.5237	203.846	181.822	1.5453	5.6839	3.3906	110.557	1.882	2.9037	6.5581	0.1822	1.9986	1.4428	42.4292	133.71	136.571	73.5844	0.0407	1.9321	485.472	2.3043	0.7057	108.633	0.2292	0.319	0.0664	75.2584	0.4633	13.4468	2.2067	0.4763
IGKC	25475.2	25190.1	24533.5	8660.69	13247.2	14815.9	16028.7	17766.4	4780.58	10082.7	13906.3	15263.6	16879.3	10005.7	16027	16742.2	30761.6	4046.24	8398.26	22144.5	15073.5	9672.8	16517.6	12462.1	14961.9	10509.7	13785.8	603.053	2221.23	7452.82	8934.36	4873.68	9576.75	11590.1	11269	1966.55	17476.2	38872.4	15688.3	2825.51	7794.1	908.639	2843.33	1416.28	6708.87	1411.79	820.026	12617.7	2464.77
IGKV3-20	1170.92	1556.78	1695.06	433.062	949.816	1397.67	967.274	1353.56	290.618	860.85	873.852	1196.62	1351.49	712.885	1044.82	1413.47	1943.68	282.332	513.349	1447.04	1094.12	418.699	920.846	962.916	894.305	683.938	508.429	33.6685	148.834	501.088	744.216	358.84	621.004	762.264	595.714	167.469	1506.91	2356.78	1115.39	233.936	533.711	94.4707	142.597	122.54	100.787	25.3774	45.3918	694.932	224.559
IGLC2	1653.65	835.43	1422.08	846.543	823.832	726.536	1073.84	1347.26	268.825	987.827	628.891	709.826	627.385	629.051	585.129	1100.56	1861.26	333.649	584.433	1334.9	757.46	659.994	1477.84	657.452	1292.24	641.538	892.409	46.5072	129.575	764.808	697.969	336.674	604.071	815.443	435.682	102.562	942.39	2140.25	1360.49	202.016	756.494	33.8178	136.505	56.0525	813.573	136.769	31.2326	501.208	148.421
IGLC3	1982.02	587.584	837.424	401.912	183.638	192.057	1060.84	1892.91	255.222	236.463	368.397	705.17	678.827	63.599	467.931	1274.98	1745.24	151.849	582.078	1226.86	498.84	326.851	810.107	634.237	499.503	732.58	280.892	49.0751	161.562	409.278	242.481	149.524	446.2	534.626	352.154	61.7211	820.645	1967.09	308.825	188.069	344.414	34.1368	68.4705	70.788	332.024	48.5798	11.4645	261.258	158.056
IGLC6	5.4305	4.9868	6.8978	4.739	2.9731	2.4134	6.462	7.1706	1.1146	1.8357	1.1396	3.3928	4.4199	2.916	0.9122	12.2942	15.9306	0.8394	4.2906	2.4265	3.5981	2.2732	7.2847	3.2814	2.0295	3.7292	2.6486	0.3465	0.5777	1.1881	1.0455	1.8226	2.703	4.0784	1.6718	0.6189	2.1099	8.8455	5.7809	1.0867	2.8115	0.0581	0.5778	0	2.2351	0.8813	0.3438	1.8054	0.755
IGLC7	19.225	136.518	38.9429	12.3925	24.1788	9.7965	34.683	82.6815	2.003	13.7775	3.9697	20.1027	10.127	10.6586	2.2949	90.2765	323.613	1.1358	10.1982	120.598	11.2668	20.7353	48.5608	21.3102	12.1568	20.7481	20.3856	2.2418	7.3914	15.429	13.1523	6.7784	10.473	11.1131	10.2145	3.1885	4.9901	33.782	27.8552	3.4001	9.3792	0.376	2.0352	0.4238	12.371	15.6269	0.0989	16.2221	0.3799
IGLL1	0.7189	0.9968	0.7356	0.0288	0.2058	0.3174	0.4309	0.4772	0.0843	0.3049	0	0.4791	0.117	0.2847	0.2013	0.3839	1.5383	0.0174	0.1818	0.2447	0.435	0.2214	0.4602	0.0799	0.3582	0.1053	0.4561	0	0	0.1678	0.0923	0	0.2793	0.2009	0.1878	0.0182	0.3123	1.3848	0.6952	0.0903	0.2036	0	0	0.0297	0.3156	0.1556	0.0243	0.2549	0.0533
IGLL5	11.2815	11.5215	7.9949	1.6248	6.0863	5.904	7.8022	5.6633	2.0168	3.9752	3.9015	3.7866	5.415	2.9523	3.7117	5.7652	9.0651	1.3092	3.5755	6.1548	4.901	1.1691	7.6064	3.161	4.2441	3.4079	4.4199	0.1969	0.6701	3.1502	1.4852	1.0881	1.8573	3.5478	3.4721	0.4396	4.9305	14.4585	5.8504	1.3468	2.1845	0	0.3557	0.3389	6.5084	0.2087	0.1628	3.2484	2.1449
IL10	0.2127	0.1329	0.1987	0.7983	0.2526	0.1178	0.2449	0.0975	0.2128	0.1145	0.501	0.2055	0.1884	0.1658	0.0893	0.1264	0.2041	0.1502	0.1582	0.3675	0.1136	0.6575	0.1767	0.2399	0.0935	0.2063	0.1072	0.0639	0.1171	0.146	0.3453	0.1096	0.3585	0.3147	0.3012	0.0951	0.276	0.3332	0.3806	0.1002	0.4784	0.525	0.0426	0.0854	0.1854	0.0135	0.0127	0.0582	0.0278
IL17A	0	0.0204	0.0974	0.0831	0.0099	0.0241	0.0122	0	0.0135	0.0183	0.0297	0.0985	0.0468	0	0.0483	0.032	0.0121	0.0167	0.0388	0	0	0.0133	0	0.0383	0	0.0505	0	0	0.0098	0	0	0.0134	0.0112	0	0.0515	0.0262	0.0692	0.4301	0.3444	0	0.0122	0.0788	0	0.0571	0	0.0249	0.1514	0.0459	0.1535
IL17F	0.1253	0	0.0221	0.0503	0	0	0	0.0543	0	0.0332	0	0.0149	0.051	0	0.0175	0.0291	0.1319	0.0456	0	0.0267	0	0	0	0.0696	0	0.023	0	0	0	0	0	0	0	0	0.0468	0	0.0209	0.0947	0.2542	0.0197	0.0222	0	0	0.0518	0.2064	0.0904	0.1481	0.0278	0.1859
IL18	23.3439	17.9932	17.2685	24.8569	11.4639	16.2562	14.801	10.6713	9.9596	13.1534	10.1764	34.1911	17.5877	29.0591	23.0261	15.3692	16.6909	14.8293	14.1388	28.631	16.1225	18.076	17.8134	20.007	23.0498	11.6355	10.9114	2.9265	13.1878	21.291	16.5719	10.4627	14.2801	22.1604	17.5787	8.0403	17.906	23.8492	34.0606	23.1333	13.2463	11.7689	6.8065	6.7435	16.4823	2.3952	2.5688	15.1811	13.8641
IL1B	2.2455	2.937	1.0597	8.9693	0.5773	1.1317	1.8381	0.3839	2.3234	8.5035	2.2256	1.8944	7.6713	1.3464	1.4595	0.9913	1.8062	4.1979	2.4951	1.1686	0.4621	4.0465	3.5787	1.8358	8.1157	1.1158	0.3675	0.5622	5.8851	1.018	1.7899	0.6094	0.7293	1.3989	1.0807	1.4237	2.5884	2.5525	17.8892	0.5253	20.9459	5.872	0.6027	2.6174	8.6887	1.0987	1.1518	15.3207	3.1896
IL23A	0.5115	0.6467	0.4254	0.4837	0.2196	0.3311	0.7535	0.2531	0.3642	0.247	0.3302	0.1696	0.4758	0.4007	0.2455	0.3308	0.3268	0.3322	0.5542	0.2099	0.2653	0.2531	0.5571	0.3045	0.4551	0.2408	0.2955	0.1119	0.3109	0.4476	0.3751	0.3625	0.4613	0.3063	0.5112	0.3054	0.2198	0.6417	0.6496	0.2064	0.776	0.8759	2.1458	0.4986	1.2029	0.2372	2.3314	0.753	0.7517
IL27RA	2.6114	3.5832	4.9646	2.9764	3.2449	3.3612	5.586	2.3306	3.097	2.3439	4.1352	2.9271	2.8081	2.8467	1.7705	4.5121	4.4447	2.2603	1.8012	2.5143	2.8389	3.6894	2.7522	3.514	2.4716	3.4222	3.0058	1.4075	2.2596	1.9576	3.3612	2.6227	3.5776	3.0984	3.1601	1.1473	2.7572	5.0005	4.956	3.9358	3.0676	7.5633	12.1637	3.9367	3.0983	10.4651	8.8074	15.4913	0.86
IL6	3.0785	1.0954	0.1101	1.1142	0.1518	0.0435	0.176	0.3422	6.5139	0.0496	1.0879	0.1188	0.0677	0.0665	0.3494	0.2463	0.1423	0.3102	0.9817	4.1426	0.0302	1.2851	0.1527	0.3987	0.4535	1.5884	0.0198	0.3079	7.833	0.1942	0.0934	0.6071	1.1515	0.1017	0.2561	4.2595	0.1564	0.0825	1.2166	0.7443	2.7171	0.4007	0.301	0.529	2.2944	0.18	0.1475	1.9501	0.347
IL6R	15.3126	16.6996	14.6128	9.1072	18.1791	15.3356	9.4351	9.1615	12.4529	16.4866	12.7161	13.8264	14.9815	14.9462	18.5487	11.9511	16.743	15.2062	11.3367	8.2332	16.4867	9.8116	11.4175	12.2956	25.9458	8.3684	16.9654	8.634	11.567	19.6761	9.4591	10.8414	8.7345	9.7287	8.373	15.3901	13.387	13.7462	10.9662	9.3826	11.403	3.0636	0.6103	3.8972	3.1841	0.469	1.064	1.8536	1.9027
JCHAIN	4886.48	3147.06	3384.75	3203.53	1744.92	2405.45	2128.66	2547.3	893.082	1917.58	1960.11	1825.81	2986.57	1602.56	1844.37	2856.85	3376.6	544.992	1550.71	9327.01	2085.67	702.367	3045.76	2308.31	3077.59	1589.12	2161.91	71.8064	323.216	1337.04	1844.03	677.007	1476.6	3412.58	3555.36	268.968	2947.66	5007.46	2543.37	283.341	1067.65	51.3402	20.9354	115.976	719.612	8.5237	7.3737	98.0078	236.226
KLK3	0.4453	0.3038	0.7168	0.2177	0.5736	0.3298	0.8096	0.2771	0.1523	0.3136	0.2696	0.4471	0.6003	0.1399	0.113	0.3231	0.2343	0.1485	0.3166	0.456	0.7881	0.3964	1.0532	0.317	0.3236	0.474	0.3223	0.0237	0.4342	0.2544	3.352	0.1895	0.4235	1.0046	0.592	0.0317	0.386	0.4888	0.0912	0.5198	0.6502	0.0079	0.0948	0.1209	0.3055	0.5822	0.047	0.3701	0.1238
KLK7	0.0176	0.0078	0.0093	0.0106	0.0075	0.0061	0.0279	0.0076	0.0103	0.007	0.0227	0	0	0	0.0074	0	0	0	0.0074	0	0	0.0102	0	0	0	0	0.0251	0.009	0.0075	0	0.0113	0.0103	0	0	0.0197	0.0267	0.0176	0.01	0.0165	0	0	0.0753	0.7931	0.0436	3.0969	6.5814	0.1247	0.0117	0.0978
KRT6A	0	0	0	0.0266	0	0	0.0078	0.0064	0	0	0.0095	0.0053	0.006	0	0	0.0102	0	0.0053	0	0	0	0.0425	0	0	0.0641	0	0	0	0.0188	2.068	0	0.3863	0.0071	0	0	0.095	0	0.0167	0.4129	0	0	0.0063	0.0063	0	0.0242	15.9775	0.149	0.0489	0.0736
LBP	0.0472	0.0626	0	0.1987	0.0203	0.0164	0.0249	0	0	0.0094	0.2588	0.0084	0.0096	0.0323	0	0.0164	0.0124	0.0772	0	0.0151	0	0.6399	0.0133	0.059	0.0881	2.5651	0.0112	0	0.1003	0.0413	0	0	3.882	0.0329	0	0.1971	0	0.0534	0.2097	0.0999	0.0125	0.0202	1.9371	0.2194	0.6988	0	0.1314	0.0784	0.3541
LCN2	140.058	33.6529	78.7918	425.384	49.43	19.5406	59.9109	68.0016	14.7065	31.41	50.5958	347.376	44.1464	141.934	28.6942	77.9338	156.193	166.077	64.3351	12.3585	23.3587	170.297	18.6879	53.6918	12.244	63.7743	19.2339	4.9005	42.4766	14.4102	57.5932	83.4188	149.564	73.6218	52.811	2.5509	71.5923	421.978	396.942	137.601	87.1272	24.2656	183.789	74.4543	322.386	172.018	32.8727	628.541	577.95
LEAP2	4.0253	4.5426	3.6926	0.4845	2.0597	4.1039	2.6965	0.9294	3.3048	8.9111	1.1479	1.2215	2.307	0.4139	3.3525	3.4465	0.7237	7.1979	1.5689	1.2633	1.3153	0.581	4.1303	0.7549	0.4179	0.7555	4.9001	0.2397	0.6851	4.0313	1.8729	0.8615	1.6126	5.0853	2.009	18.5679	4.2545	1.0072	0.5494	1.453	1.9236	0.9478	1.085	0.6659	0.497	0.6896	0.7135	0.4907	0.9327
LGALS4	1860.32	2598.83	2057.26	1094.56	2092.93	2347.97	1806.53	2100.15	1490.72	2421.56	1732.66	2089.65	2176.78	2234.33	1954.36	1965.38	2349.82	2829.74	2561.19	2525.94	2324.42	953.445	1947.07	1394.3	1828.15	1333.63	2249.73	240.502	1862.45	2438.97	1588.75	1125.61	1635.18	2554.06	2168.07	967.408	3239.54	2378.81	2117.13	1805.21	2224.05	536.259	468.58	655.388	771.894	902.685	426.722	312.086	585.442
LPO	0.0067	0	0	0.004	0	0	0	0	0.0039	0.0027	0.0043	0.0048	0.0027	0	0.0084	0	0	0	0	0.0043	0.0024	0	0	0	0	0.0037	0.0032	0	0.0028	0	0.0086	0	0.0032	0	0	0.0229	0	0.0076	0.0031	0	0	0.1088	0.0057	0.0166	0.022	0.029	0.0102	0.0089	0.3423
LTF	1.0789	6.8421	1.713	1.3311	0.9219	2.1172	14.5956	0.5231	1.5628	0.3175	1.9226	0.493	1.844	2.056	1.3773	15.5042	1.1468	4.7872	0.7365	0.2824	1.8292	1.0091	0.8409	1.1959	0.9273	2.9635	0.6777	0.2093	1.9924	2.0205	2.2849	0.3338	1.1893	1.0477	1.552	0.4591	1.0547	18.5331	4.8969	3.5914	3.3112	0.1524	0.652	1.2114	1.2256	0.3735	0.5027	37.346	1.662
LYG1	0.425	0.4787	0.3271	0.3255	0.2654	0.1751	0.3269	0.1505	0.2492	0.3841	0.3742	0.2207	0.2673	0.2472	0.1136	0.2826	0.122	0.1546	0.2605	0.6658	0.2384	0.29	0.7637	0.2576	0.4572	0.6367	0.1471	0.1775	0.411	0.2028	0.6694	0.1578	0.3377	0.5398	0.1297	0.4403	0.3486	0.5253	0.3073	0.5093	0.6769	5.5736	0.2302	0.4314	0.7632	0.3762	0.2348	0.7192	1.5684
LYPD8	286.702	396.772	367.156	55.0338	236.119	355.8	157.876	410.751	244.02	427.084	194.633	296.328	327.154	202.189	859.412	365.216	249.922	410.332	115.457	146.386	295.578	30.0878	191.075	110.201	50.105	97.1771	307.935	14.2368	38.1378	286.665	140.833	93.0221	155.463	284.624	113.209	15.9002	358.513	269.008	54.1922	166.359	145.785	1.9978	2.7901	2.3205	102.62	5.8105	1.3881	10.5154	12.317
MARCHF2	10.6232	11.7405	12.6425	33.1007	11.3664	9.9171	10.5381	20.8179	19.9992	14.968	25.7061	14.3037	10.8117	10.5968	18.5701	11.4382	15.6149	12.5163	9.5338	24.8677	10.5763	27.4164	14.1723	35.2706	8.5159	23.1844	15.211	46.1799	19.9983	10.3105	20.6899	30.0965	13.2314	15.4811	28.5999	16.9923	17.2133	13.8638	18.893	19.4492	14.6744	5.6869	10.2082	8.879	10.0715	14.7719	10.1705	10.3693	8.0571
MMRN2	2.767	3.4864	6.3548	2.1542	5.7808	5.775	4.6318	6.0958	6.5204	3.7387	6.3924	4.5042	4.9208	2.7146	2.4199	6.3011	5.6147	3.7239	3.0736	2.3496	3.3179	10.6557	3.7901	8.9286	9.45	8.2049	6.2853	7.3693	5.8941	3.3273	5.0341	9.2607	10.6055	2.5893	2.1929	4.1407	2.2949	2.7087	8.2357	7.0678	3.6574	2.0105	1.8403	4.887	3.6499	1.9318	3.1114	4.7261	2.4611
MPEG1	15.4009	23.6244	31.366	25.936	30.7607	37.329	22.5444	14.0941	15.4754	21.0937	34.222	28.5241	24.8356	30.8941	16.4649	23.3493	36.2444	10.7137	23.5243	19.4063	31.9744	23.0432	33.1387	22.4813	12.3835	10.5105	20.9976	4.4456	9.7614	21.9821	30.1205	10.9453	9.5695	18.4837	22.2512	14.2187	26.4145	35.0012	23.5885	4.8754	22.1124	8.816	0.8002	9.8135	6.4149	1.465	1.337	5.4084	2.7087
MPO	0.0366	0.027	0.0194	0.1322	0.0314	0.0298	0.0581	0.0211	0.0286	0.0437	0.0709	0.0305	0.0248	0.0223	0.0461	0.034	0.0835	0.0488	0.0206	0.0623	0.0266	0.1902	0.0482	0.122	0.038	0.0536	0.0174	0.1246	0.0571	0.0285	0.0235	0.0641	0.0533	0.0256	0.0615	0.0325	0.0245	0.1521	0.04	0.0517	0.0454	0.0104	0.0364	0.106	0.1406	0.132	0.0433	0.0325	0.0204
NAIP	0.0942	0.1951	0.1993	0.1855	0.1636	0.1566	0.1675	0.0519	0.0602	0.1123	0.1382	0.1009	0.1498	0.1408	0.0719	0.2042	0.2162	0.056	0.1371	0.153	0.1476	0.1779	0.2804	0.107	0.0533	0.047	0.0672	0.024	0.0401	0.0649	0.1511	0.0475	0.0852	0.0688	0.1054	0.0455	0.1717	0.2013	0.1502	0.0605	0.1795	0.6523	0.0437	0.0903	0.0493	0.0278	0.0499	0.0199	0.0714
NOD2	0.263	0.424	0.6363	0.5163	0.2259	0.3601	0.404	0.1627	0.224	0.2889	0.2992	0.4382	0.293	0.4865	0.2945	0.3053	0.5535	0.1685	0.3298	0.1759	0.2455	0.6002	0.3572	0.4697	0.1716	0.4059	0.1907	0.1279	0.0746	0.1352	0.5385	0.2229	0.3102	0.3456	0.3084	0.0928	0.2919	1.043	0.5479	0.1916	0.2394	0.6246	1.034	0.6409	0.5876	0.4471	2.128	0.637	1.0621
NR1H4	11.0557	9.901	3.5974	0.0785	8.6083	4.6144	0.3827	1.0939	4.6539	7.7037	3.8373	4.1842	7.7238	3.6917	3.1881	4.9001	4.9623	2.0321	0.9897	14.8562	4.634	0.6164	2.881	5.3389	6.6793	0.1173	5.2325	0.3815	2.2865	7.142	0.2512	0.6301	4.182	0.4807	0.7835	43.6928	4.0141	1.5861	1.5875	6.0264	0.9448	2.2446	0.0404	0.0589	3.1833	0.0642	0.024	0.0079	0.1056
OAS2	2.3016	2.3838	3.738	10.7424	2.1831	2.8163	3.8988	1.8144	2.4134	2.1531	2.6084	3.456	3.0839	12.0251	4.0998	4.1183	7.8089	4.5678	6.2418	1.57	2.7139	9.2508	2.3866	3.4186	8.9224	2.7252	4.0865	1.8098	3.1749	2.2286	2.7867	1.7284	2.7658	2.5008	3.4533	1.6836	1.853	6.0879	5.3431	10.4356	2.167	19.4979	13.8605	3.4053	4.0041	1.011	1.023	10.6898	1.8111
OAS3	6.3862	4.7586	7.1616	11.7016	4.2639	7.1319	5.6309	6.0706	4.0048	5.3332	5.1687	10.4545	4.3393	25.6437	12.523	6.524	14.7013	10.0367	13.5949	3.1372	3.429	14.0822	4.4083	5.8017	16.9387	6.333	7.8416	2.4605	10.405	7.4791	4.2846	6.23	6.7119	5.5042	5.0828	3.4941	5.7421	10.0447	9.5792	20.1786	3.8838	18.0405	17.7065	8.0114	13.7172	5.9795	5.2696	25.6388	9.8568
OPTN	30.2212	29.5292	28.0966	37.0214	35.4095	29.8704	24.9447	37.1187	28.9517	29.1271	24.8888	39.5804	30.5519	44.2645	43.2363	33.5439	32.8932	41.9491	32.1646	20.0285	35.7927	27.5617	32.0432	28.7835	19.6582	25.7599	31.75	21.1957	17.9667	29.408	28.5068	28.2686	23.5019	38.8912	37.2489	44.4434	40.1267	38.0832	19.9733	20.9492	31.4406	13.1531	22.0067	29.8823	17.4303	6.5432	15.2679	21.2696	24.1807
P2RX7	0.1707	0.3056	0.5626	1.359	0.5831	0.33	0.5664	0.4031	0.446	0.3209	0.6163	0.471	0.3474	0.5638	0.3389	0.4703	0.6207	0.2145	0.3695	0.2229	0.4451	2.1327	0.618	1.4617	0.2223	0.405	0.3545	1.846	0.4524	0.2626	0.7022	0.7202	0.3768	0.3253	0.5646	0.1798	0.249	0.7166	0.5773	0.5517	0.3502	2.2756	0.1684	0.6402	0.2044	0.1595	0.1022	0.2373	0.0734
PGC	0.0213	0.0376	0.045	0.0384	0.0456	0.0963	0.0337	0.0092	0.0125	0.0423	0	0.0303	0.0259	0.0291	0.0446	0.0444	0.0447	0.0928	0.0269	0.0678	0.0386	0.0123	0.036	0	0.0265	0	0.0405	0.0108	0.0362	0.0992	0.0136	0.0372	0.0206	0.0445	0.0119	0.0404	0.0426	0.0241	0.0298	0.02	0.0903	0.1729	0.1266	0.0132	0	0.069	0.9365	1.0457	0.3664
PGLYRP3	0	0	0.0388	0	0	0	0	0	0	0	0	0.0131	0	0	0	0	0.0193	0	0	0	0.0133	0	0	0	0	0	0	0	0	0	0	0.0214	0.0178	0	0	0	0	0	0	0	0.039	0.0942	0.0156	0	0	0.8733	0	0	0
PGLYRP4	0	0.0084	0.0301	0.0342	0.0081	0	0.0501	0.0164	0	0	0	0.0608	0	0.0087	0	0.0132	0.01	0	0.0399	0.0242	0.0069	0.0328	0.0107	0	0	0	0.009	0.0097	0.0081	0.011	0	0.0332	0	0.0529	0	0.0647	0	0.0215	0	0.1159	0.0704	0.0243	0.0645	0.0117	0	0.4507	0.0192	0.0252	0.0105
PLA2G2A	48.2318	59.9391	25.4427	3278.92	33.1776	30.7279	458.952	82.4848	35.1046	25.6098	25.8807	116.457	46.9608	715.332	37.4187	6.6405	142.923	312.043	629.504	53.5112	19.8851	993.015	191.083	205.414	79.2509	152.188	18.0818	15.8176	257.238	17.3231	731.926	89.6288	1353.23	198.012	199.204	169.876	21.7072	484.533	1034.28	220.398	141.901	26.0221	28.6764	21.1843	100.113	10.7565	1.3356	424.905	380.638
PLAC8	125.519	103.539	78.4714	125.599	52.6336	138.383	51.2793	91.5751	61.7925	116.9	63.5954	152.61	124.964	169.651	229.16	110.444	129.637	201.622	135.745	128.034	93.0922	47.2038	78.9383	69.3047	43.1992	42.3854	71.0663	6.5033	38.3802	149.228	33.9942	41.7894	74.0697	71.6772	64.6967	37.1479	154.694	166.842	143.178	64.39	56.5299	30.3001	1.6929	4.3638	34.3316	1.205	0.1784	30.6408	22.4233
PPBP	0.0329	0.0583	0	0.0198	0.0283	0.023	0.4354	0.0143	0.3476	0.6155	0.1276	0.047	0.1474	0	0.0138	0.0344	0.0866	0.0958	0.1249	0.0631	0.0359	0.019	0.0372	0.0549	0.082	0.0724	0.2194	0.1009	0.7426	0.0192	0.0634	0.1153	0.064	0.092	0.129	0.0751	0.0165	0	0.1079	0.155	0.0525	0.1128	0.2382	0.0409	3.8489	0.4275	0.0667	0.1314	1.8129
PRB3	0.0932	0.0687	0.0986	0.0934	0.0533	0.0758	0.0657	0.0807	0.0364	0.0494	0.0802	0.0998	0.0505	0	0.0652	0.0541	0.0654	0.0565	0.0654	0	0.0564	0.0179	0.0526	0.0259	0.058	0.0171	0	0	0.0925	0.1087	0.0399	0	0.0151	0.0434	0.0521	0.118	0.1245	0.0352	0.0145	0.0439	0.0824	0.1196	0.1718	0.0193	0	0	0.4403	0.0413	0.1036
PRKCD	40.5751	40.1499	39.3106	15.5162	37.7869	39.9788	35.6474	40.5587	27.9719	42.4923	31.5577	35.849	37.4133	42.5515	52.8345	34.0876	44.1776	49.3319	41.511	26.0971	38.1184	21.2164	43.8873	22.162	24.2873	30.2938	36.3735	6.6838	28.3213	46.5107	30.955	18.4704	25.7437	34.5779	28.1623	44.3255	40.217	44.9791	31.8512	29.1375	40.5705	8.0285	24.9827	21.2456	20.263	22.4264	10.6725	8.935	29.7469
RARRES2	24.3251	31.218	31.4749	103.481	31.7903	36.1624	95.1325	69.3742	58.0385	16.6848	55.4006	32.057	20.0275	22.2324	21.6795	49.2947	30.7479	25.0899	55.5822	32.1622	35.4891	59.4466	58.7516	48.7592	52.123	57.6651	21.9588	53.71	73.01	25.8443	99.932	65.3332	50.1831	75.5682	83.5344	21.772	39.2736	38.6369	42.1958	43.4238	78.1808	2.519	30.0229	13.8451	31.5476	24.3918	14.1354	40.6376	12.1361
RBCK1	13.6638	18.6466	19.5075	21.4902	18.8105	15.5637	17.0979	19.7433	15.6324	18.3765	18.3879	19.1457	14.5144	19.1638	20.3782	17.4814	23.661	16.9295	17.8835	15.9635	18.3486	23.2277	19.8505	15.2602	18.9605	15.1131	17.9054	14.149	16.5506	13.9815	20.865	15.9604	22.2579	22.158	24.1212	18.452	20.3753	20.62	18.8011	20.8089	19.6861	16.4993	22.7614	32.3017	34.1786	73.2015	25.2108	27.6796	50.3314
RIPK2	3.2499	3.1007	3.3134	4.5553	3.6186	2.9864	3.9137	2.7287	3.9355	2.7416	3.6063	2.7173	2.9371	2.6874	1.8019	2.8715	2.9168	1.5606	3.1835	3.7807	2.5488	4.5489	2.7574	3.7875	4.5567	2.8134	2.2828	3.8424	3.945	2.0437	3.2414	3.3751	4.065	2.7619	3.6302	1.6142	2.3134	3.5151	3.9697	3.0603	2.5698	10.9498	10.377	7.2612	17.6493	2.3594	8.7714	8.5875	8.6221
RNASE1	137.893	205.022	266.089	348.956	302.554	158.915	266.277	206.946	220.432	162.381	325.678	196.206	212.671	133.493	140.642	180.953	243.165	75.2996	153.718	407.905	251.452	607.402	243.596	427.387	87.991	107.737	227.778	114.474	235.289	149.209	577.058	166.052	293.855	349.195	395.139	120.009	213.161	269.156	214.396	129.1	179.293	126.878	62.0037	133.535	86.5534	332.526	24.212	131.77	38.2101
RNASE2	0.2989	0.6084	0.2847	1.7267	0.2823	0.1458	0.2213	0.0518	0.5959	0.3328	0.7719	0.6402	0.4378	0.3824	0.0753	0.0833	0.4403	0.1087	0.403	0.3052	0.1953	5.2803	0.3038	1.6938	0.0745	0.4597	0.1422	0.3051	0.1272	0.3836	0.2685	0.0698	0.8127	0.167	0.4349	0.1363	0.1798	1.0159	0.6433	0.3659	0.2222	0.9724	0.7378	1.2978	0.2952	0.388	0.2422	0.7551	0.133
RNASE6	16.3682	21.4381	21.4006	20.6839	24.4573	20.3329	18.7695	15.1218	16.9849	15.1481	20.6432	19.4605	20.3981	11.3016	17.0662	21.4185	20.6334	9.6808	12.9994	40.3928	19.7715	30.8252	22.6087	22.9922	10.3539	7.5075	17.5426	5.5184	15.0579	12.0779	28.1107	8.6015	11.5884	22.9418	28.7409	14.0257	24.1824	26.8384	17.4417	8.739	14.621	11.4825	5.3822	28.8481	9.4861	5.6274	8.9873	12.2397	6.8909
RNF213	5.7347	5.6658	6.8506	5.5365	5.3402	5.6879	6.2865	5.2589	3.8683	5.1453	4.689	8.6395	5.4399	14.8078	6.5066	6.0446	10.6444	5.0803	8.2784	1.6558	5.8277	12.9453	5.6443	3.9649	7.0725	7.2543	5.4139	3.7818	4.7021	6.6386	3.5518	5.4672	7.7618	2.7636	2.8903	6.4915	4.7424	8.8041	4.9115	7.5669	6.8732	34.7037	5.02	10.035	6.9265	4.5684	4.2899	7.0222	6.2385
RNF31	0.0511	0.0301	0.0676	0.0512	0.0731	0.0267	0.0945	0.0147	0.03	0.0643	0.033	0.0456	0.045	0.07	0.0357	0.0356	0.0582	0.0619	0.061	0.0598	0.068	0.0885	0.1635	0.0355	0.106	0.0561	0.0365	0.0391	0.0869	0.0596	0.0328	0.0199	0.0537	0.0892	0.0476	0.0291	0.0555	0.0723	0.008	0.1363	0.0994	0.1093	0.0362	0.0792	0.042	0.1289	0.0992	0.0566	0.0805
ROMO1	60.0798	89.4515	74.7876	136.514	67.733	85.9238	64.6833	92.2304	57.0915	91.9635	51.6565	83.5416	71.7763	92.6766	85.8834	82.5913	87.228	95.4757	97.6486	187.601	72.0695	53.0245	69.1149	73.9361	74.1166	56.5819	67.2989	40.7784	68.8673	53.9709	75.6595	42.7614	56.0275	111.315	118.556	78.9339	108.213	96.4196	105.337	82.0912	70.5421	30.4185	139.595	65.9443	147.558	285.486	102.091	70.6832	146.637
RPL30	36.2795	64.8102	72.2271	79.3461	72.0235	64.383	65.8845	57.405	50.1788	55.8357	41.0856	58.5793	69.8616	47.3847	37.3645	75.9397	53.4591	36.0592	54.5907	59.9374	68.6867	55.2129	58.3342	69.2829	41.6507	37.2349	47.3465	43.5646	61.6845	25.813	70.3901	35.8561	39.4438	60.6008	64.019	46.5333	77.2686	59.7185	55.171	41.3392	42.2824	80.5827	114.684	58.4365	116.843	98.5354	121.733	69.2676	113.348
RPS19	135.502	284.816	258.003	348.76	234.904	232.364	233.48	249.638	166.509	194.7	179.122	217.562	235.512	195.245	132.628	284.583	234.407	137.245	209.17	319.318	269.719	192.995	223.597	239.24	207.715	170.913	211.276	127.781	181.807	101.41	305.965	125.136	199.368	295.975	320.719	162.952	334.291	251.148	253.921	221.833	171.995	268.087	368.467	236.094	248.095	386.8	507.158	530.999	305.738
S100A7	0	0	0	0	0	0	0	0	0	0	0.0572	0	0.0721	0	0.0372	0	0	0.0322	0	0	0	0.2045	0	0	0	0.0486	0	0.0904	0	0	0.0568	0	0	0	0	0.0336	0	0	0.0829	0.0834	0	0	0	0	0	0.0958	0.0448	0.0589	0.0985
S100A9	24.3349	28.1869	8.9438	170.322	11.6426	4.7647	4.4091	9.1696	149.579	23.6864	44.5669	32.9545	22.7403	32.9159	10.6606	9.7314	19.0888	14.6691	4.7157	138.602	8.6986	154.252	15.1023	41.8164	8.0932	34.8665	9.721	7.6683	38.6383	22.1719	18.9916	7.4966	123.933	11.7538	12.4017	17.3206	15.1741	11.8722	112.885	6.7897	6.8197	84.7583	10.8048	20.1277	40.8049	121.651	27.1224	24.8702	8.0197
SCNN1B	27.7449	19.8902	31.8209	9.2365	99.7701	26.4458	63.3383	35.7227	22.78	26.407	20.5919	34.6404	20.1311	20.179	28.8528	25.3557	35.1268	23.0452	28.7418	37.7771	40.9117	9.6103	45.7661	10.8967	46.2486	78.9527	30.9156	4.557	28.0703	38.37	106.885	21.2042	33.37	40.1921	43.4726	0.5266	26.1947	23.5974	20.1483	35.3937	76.4995	0.1187	3.9928	1.5202	3.2313	0.8279	1.0334	0.118	8.7385
SEH1L	3.4861	3.4254	3.1424	3.3485	3.0873	3.2847	3.3139	2.2559	2.5621	3.0618	2.7652	2.7442	3.5576	2.7678	1.3777	2.7516	2.5236	1.8772	2.9605	5.3233	3.0546	2.2878	2.9756	2.8029	5.156	3.2619	2.4443	1.2828	3.7478	2.5896	3.1781	2.6819	3.0966	2.8974	3.4268	2.0436	2.5752	2.7637	3.8351	2.987	2.4267	10.1219	4.093	3.8488	3.2854	2.1192	3.3087	5.6762	3.1307
SELP	1.6401	1.4899	1.8535	2.2264	1.0061	1.8783	1.6956	1.2973	3.4639	1.7802	2.4523	1.7566	2.3987	1.2623	0.7612	2.6457	1.752	1.7133	1.6316	1.2673	0.7566	6.5646	1.1841	3.4739	2.5423	4.2883	1.7427	1.6808	3.3424	1.1367	1.9468	2.2241	4.7965	0.6892	1.1527	1.2415	0.6182	1.7326	4.9393	1.5792	1.1655	0.3379	0.4566	3.0522	1.4617	0.547	0.4434	2.3122	0.5006
SERPINE1	3.8319	7.3082	0.7001	0.6812	3.9583	1.2833	1.363	1.8774	2.519	0.6725	2.1483	1.0905	1.1543	1.3398	1.4259	1.4486	2.82	0.4017	1.1722	4.7265	0.9555	4.4957	2.0257	3.08	28.0118	1.768	1.6352	3.1186	32.9346	3.2936	1.2515	1.5123	6.9464	0.2382	0.3053	2.5956	0.6016	1.0044	7.6443	14.4396	1.9623	5.7328	26.9937	8.7806	9.0024	6.7574	6.3056	15.0786	12.8845
SFTPD	0.0305	0.0315	0.0699	0.2506	0.0567	0.0708	0.0644	0.0528	0.0834	0.0404	0.0852	0.0363	0.0455	0.0278	0.0597	0.0318	0.0748	0.0369	0.0599	0.0519	0.059	0.2697	0.0803	0.0677	0.038	0.0614	0.0725	0.3577	0.0562	0.0415	0.1303	0.2193	0.1036	0.0213	0.0682	0.0656	0.0407	0.0518	0.0713	0.1578	0.0809	0	0.013	0	0.0334	0	0.0771	0.0135	0.0339
SIGLEC16	0.1221	0.0835	0.6111	0.3943	0.4911	0.1161	0.1351	0.3942	0.293	0.0751	0.6524	1.0306	0.1401	0.2131	0.1026	0.3558	0.1577	0.105	0.1638	0.2055	0.1451	0.4103	0.138	0.0463	0.1936	0.427	0.074	0.2664	0.0709	0.1101	0.2565	0.2463	1.1538	0.2482	0.1554	0.1856	0.1225	0.6983	0.5663	0.3032	0.1592	0.1474	0.1229	0.1102	0.2011	0.3724	0.1068	0.0074	0.105
SLC11A1	0.1935	0.2437	0.1496	0.2687	0.2215	0.0882	0.1102	0.0966	0.6894	0.1736	0.2562	0.0832	0.1877	0.0884	0.0937	0.1261	0.2349	0.1461	0.0982	0.3705	0.0918	0.7017	0.1793	0.368	0.1545	0.1717	0.1959	0.1519	0.7978	0.1302	0.2483	0.1708	0.4384	0.1352	0.1666	0.1734	0.1517	0.2108	0.448	0.3597	0.1317	3.1302	1.5433	0.6308	0.7513	3.2685	0.1256	1.128	0.4276
SPINK5	1.6353	2.1285	1.4407	13.8188	1.5572	1.2674	7.9973	3.9021	1.681	0.6197	1.031	1.5797	1.3192	0.5759	1.7047	0.7438	1.1794	2.9458	5.0586	1.0377	1.0023	7.9922	4.1618	1.5634	2.2049	6.0878	0.5813	0.4321	10.9776	1.4142	6.5129	2.5266	2.5551	5.477	9.4061	0.1169	1.0175	2.8993	4.5731	2.2962	7.4471	2.5367	0.2907	0.6087	0.7918	0.1249	0.1559	0.3838	1.9419
SPN	1.44	2.1982	4.0235	1.5929	1.9426	2.7962	2.9569	1.8198	2.5334	1.405	2.699	2.4997	2.522	3.1278	3.1851	3.2671	5.6936	1.6136	3.1543	1.1685	2.3769	1.8817	2.2161	1.3168	2.5055	2.5687	2.2443	0.4405	0.6549	1.4251	1.7922	1.4803	1.4495	2.2768	2.157	1.2226	1.8237	4.9644	2.046	1.4603	1.9348	1.7171	0.5484	1.5913	1.0078	1.0534	0.5522	1.3723	0.629
SPON2	2.8907	3.9874	4.7685	4.1329	7.5401	4.895	4.3886	6.2542	5.6296	3.8205	7.4333	4.1023	4.0207	2.4843	3.696	4.6283	5.9859	4.004	3.3845	3.5343	4.519	10.8445	5.1418	7.8272	7.2198	7.0396	4.3318	7.2608	5.8471	4.5727	6.8715	6.1069	11.7116	4.8428	5.8159	4.5841	5.3208	3.5444	7.8398	9.9673	4.7117	2.2134	12.1195	12.4542	14.0284	41.2969	19.5133	18.0922	8.6737
SPRR2A	0	0	0	0	0	0	0	0	0	0.0506	0.041	0	0	0	0	0	0	0	0	0	0	0	0	0.053	0	0.0349	0	0	0	0.1483	0	0	0	0	0	0	0	0.072	0.0595	0.0299	0	0	0	0	0.5233	1.3756	0	0	0
SSC5D	1.4767	1.5622	2.5003	3.2717	3.5671	1.6057	2.4705	4.8267	9.0499	2.0169	8.0115	2.6045	1.1684	0.8415	2.3199	1.7971	2.7584	1.5984	2.0874	0.8825	2.1723	18.7307	2.3893	7.6397	4.4963	4.8708	2.7659	20.0926	8.086	2.5811	3.2056	13.9972	2.7913	2.1045	2.5521	2.49	1.2063	1.0966	2.6456	9.36	3.7457	0.068	2.6167	2.354	1.3463	2.4698	2.1722	2.1124	0.746
STAB1	5.6296	18.8122	17.7389	4.7433	21.8745	14.3279	10.0605	8.8813	6.946	13.2534	20.5993	15.0177	12.3082	6.8969	7.413	10.3473	23.9932	4.1127	9.5658	8.4115	20.2023	22.4313	26.1698	11.7623	5.433	7.0764	13.4093	3.6644	8.3658	9.815	9.5631	5.9194	13.4732	7.4655	8.7568	5.8558	10.6877	16.9698	9.9339	6.97	17.8384	2.6798	1.8528	4.9446	3.9749	10.779	2.0875	4.454	2.9522
STAB2	0.1855	0.5788	0.4222	0.0837	0.3545	0.2473	0.3704	0.5622	0.5249	0.5404	0.2785	0.1159	0.3057	0.0657	0.5356	0.4894	0.3026	0.2547	0.1681	0.151	0.4698	0.5168	0.5344	0.2628	0.1733	0.158	0.1787	0.6274	0.4381	0.4654	0.1875	0.4899	0.2838	0.1652	0.1454	0.0388	0.3418	0.0972	0.204	0.2751	0.4703	0.1132	0.0533	0.1467	0.0458	0.0552	0.0446	0.0555	0.0464
SYT11	2.4666	1.834	2.8131	7.3924	3.5519	2.779	4.5899	3.6638	8.1384	2.5762	6.8477	3.5254	2.5044	2.1519	3.2679	3.0864	5.2397	2.2412	2.7332	2.3537	2.3277	9.7582	2.2469	10.1683	4.7435	5.5891	4.019	13.4014	4.1169	2.2724	3.8589	9.1037	5.2831	2.0365	3.9838	4.3227	1.5363	2.8702	4.4341	8.2898	2.2843	3.3386	1.2619	4.2349	2.256	1.1681	2.1746	3.3795	1.0484
TLR3	7.1995	5.2338	6.0389	6.7516	6.0757	7.2339	4.0309	5.3638	4.7812	8.1262	4.8303	7.1762	8.6019	10.2211	12.5339	7.8591	6.2869	7.0244	7.2296	1.9036	6.5752	4.482	4.0086	5.4724	2.5112	4.1767	8.3863	4.3123	2.094	6.8846	4.2836	3.0069	5.5937	6.1564	4.9324	8.8839	7.9242	5.6053	2.6352	4.1581	4.4753	4.6273	1.4463	2.6916	1.8964	0.2839	2.5119	3.5318	1.719
TLR6	0.5776	0.5965	1.0115	0.4335	0.5542	0.6388	1.4482	0.2902	0.46	0.4197	0.617	0.5346	0.5514	0.4628	0.3174	0.9016	0.6041	0.4617	0.4507	0.3869	0.6602	0.84	0.8781	0.5171	0.3109	0.5994	0.4242	0.1602	0.3398	0.3994	0.6361	0.2706	0.3082	0.5381	0.4351	0.3034	0.5434	1.3494	0.5606	0.4163	0.5301	1.0319	0.1305	0.4866	0.1761	0.0309	0.0903	0.6259	0.1666
TNFRSF1A	52.1384	59.7015	49.5236	58.8509	44.0055	54.4226	39.2473	60.3849	47.754	52.4865	51.794	60.3838	48.5618	58.3975	60.6255	57.4688	55.9669	65.1268	51.5516	50.2915	48.5438	49.8709	49.763	50.1187	65.2105	40.0074	50.58	41.7451	46.2086	52.3282	37.7299	57.2399	50.4438	47.9865	41.2846	72.4971	65.7594	48.2176	64.6325	41.887	44.3234	13.3548	27.4594	32.0366	34.2496	20.8579	24.899	33.1599	37.6606
TNFSF8	0.8886	0.7734	0.7916	0.8913	0.7885	0.5833	1.7544	0.3911	1.103	0.4123	0.5355	0.46	0.4942	0.2978	0.3483	1.3463	0.8494	0.3932	0.5429	1.106	0.5646	1.3254	1.1711	0.8147	0.5719	0.5288	0.5074	0.2948	1.1217	1.3306	0.9504	0.3717	0.2661	0.6415	0.9698	0.2532	0.2376	1.074	1.1157	0.7949	0.5898	0.4755	0.1261	0.4685	0.2926	0.1602	0.12	0.6598	0.1812
TRDC	1.0759	2.513	2.0563	4.3888	1.8223	2.0626	2.4657	1.268	1.4021	3.114	1.8525	2.454	3.3811	12.0734	2.5352	4.7883	1.7928	3.087	2.6698	2.4037	5.512	1.415	1.2829	2.9393	4.3559	1.018	2.6736	0.1526	0.763	0.6626	1.9564	0.6629	3.5121	4.1759	2.7769	2.5434	6.5924	8.4324	0.8391	2.2233	0.7935	6.2182	0.229	0.6303	0.5904	0.1293	0.1514	1.55	0.0997
TREM1	0.3141	0.2619	0.0425	0.4617	0.0816	0.0178	0.0425	0.0791	0.7283	0.3022	0.25	0.0548	0.4043	0.0367	0.1166	0.0433	0.0807	0.1461	0.0831	0.401	0.0212	0.291	0.1197	0.2557	0.1274	0.0562	0.0243	0.0783	0.7056	0.1151	0.061	0.0938	0.071	0.0612	0.0368	0.1082	0.0476	0.0497	0.4854	0.0791	0.0737	1.6107	0.7835	0.7296	0.6014	0.3004	0.1295	1.3795	0.3169
TREM2	1.1398	2.5743	3.4113	1.4192	3.4259	1.2329	2.2449	3.4201	0.8067	1.4536	2.7407	1.8381	2.1912	0.2515	1.1388	0.616	1.6338	0.9148	1.7886	9.157	3.9811	4.062	5.0614	3.8326	0.9547	1.9433	1.2717	0.8627	1.6891	1.4675	1.7657	0.9406	1.0497	4.5855	6.3137	0.4778	1.8127	2.7834	5.0759	0.8697	1.9409	22.4457	8.5646	9.4111	1.8764	21.8574	1.1744	6.481	1.0054
VGF	0.1766	0.3269	0.1275	0.1836	0.2069	0.2127	0.3567	0.438	0.4144	0.2044	0.4458	0.2695	0.1242	0.1101	0.209	0.3076	0.2197	0.1168	0.2707	0.041	0.0933	0.6954	0.0454	0.3212	0.4401	0.3	0.2063	0.4837	0.5945	0.4122	0.3813	0.2812	0.4913	0.1234	0.0809	0.1891	0.1369	0.1001	0.4208	1.0661	0.1194	0.0344	0.1572	0.4782	0.2379	0.4691	0.3253	1.1638	0.6341
WFDC10A	0	0	0	0	0	0.0304	0	0.0378	0	0	0	0	0	0	0	0.0304	0	0	0	0	0	0	0	0.0728	0.0544	0	0	0	0	0	0.056	0	0	0	0	0	0.0438	0	0.0408	0	0	0.7848	0.6688	0.2708	0.8623	0	0.7958	0.1161	0.1456
WFDC10B	0	0	0.0723	0.0411	0.2347	0.0952	0.0361	0.0591	0.1202	0.0543	0	0.1463	0.139	0	0.0861	0.0238	0.0359	0.0248	0.1151	0.0872	0.0992	0	0.1929	0	0.1276	0.1126	0	0.0349	0	0.1196	0.2192	0.0399	0.0995	0.1432	0	0.3633	0	0	0.0959	0.1287	0.1088	0	0.3489	0.2543	0.8997	0.1478	0.5536	0.0454	0.3799
WFDC13	0.0956	0.0423	0.0169	0	0.0411	0	0.0169	0.0138	0.0187	0.0634	0	0.0455	0.013	0	0.0535	0	0	0.0116	0	0	0.0463	0.0552	0.036	0	0	0.0525	0.0758	0.0163	0.0136	0.0558	0.0409	0.093	0.0619	0.0445	0	0.0121	0.0959	0	0	0.015	0.0169	0.3821	0.1221	0.0198	0.105	0	0.1937	0	0.0355
WFDC2	8.8652	32.2285	42.6876	142.891	31.9902	12.776	273.385	65.7349	19.8124	6.6922	16.069	32.1676	14.9818	13.5239	16.3669	13.3165	15.6569	25.0791	63.0709	7.7577	37.3705	58.6687	119.846	33.505	16.3445	108.9	31.4463	30.8563	95.746	12.1683	332.783	47.1354	15.5605	220.016	194.695	3.0496	21.7528	20.7847	48.6478	12.1123	65.8517	0	86.7003	17.0782	23.0336	290.825	20.2947	148.051	17.9638
WFDC3	0.0179	0.2455	0.4262	1.12	0.0768	0.4179	0.7193	0.3719	0.1889	0.064	0.5315	0.4408	0.2622	0.1881	0.0676	0.2742	0.3484	0.358	0.3846	0.3541	0.2079	1.2089	0.1415	0.2983	0.2675	0.1475	0.579	0.5481	0.5558	0.1984	0.1378	0.3969	0.2607	0.6376	1.0317	0.3535	0.5741	0.4157	0.2261	0.2191	0.5606	0.0919	2.361	0.5883	0.0884	0.4259	0.1903	0.5711	1.4728
ZG16	245.542	469.349	561.83	325.855	508.551	420.15	843.045	620.813	175.679	319.047	351.769	480.115	562.946	222.265	681.225	634.487	354.817	543.246	222.907	789.783	788.636	132.64	811.812	215.079	99.6869	238.845	349.356	26.5808	272.612	307.836	1018.29	179.662	419.409	1628.68	1149.13	67.6161	512.905	205.908	355.548	44.0246	464.053	0.8455	0.0647	1.7735	156.62	0.3288	0.1469	5.1887	37.4522
BATF	2.3188	2.6886	3.608	5.3309	1.394	2.8288	4.9299	1.8672	1.8222	1.2357	2.7548	2.6822	1.3777	2.522	2.337	5.4757	6.6863	2.9854	1.622	2.7826	2.0709	4.8198	1.8598	2.4738	2.8885	1.9363	1.6771	0.4735	1.6181	2.0833	2.381	1.0557	2.1394	2.9483	3.4264	1.0219	3.0456	6.7	5.6638	2.3582	1.6499	4.7252	4.8753	2.1864	4.3519	2.3081	3.5232	6.2905	5.8803
CLEC6A	0.0261	0.0347	0.0415	0.2832	0	0.0273	0.0415	0.0226	0	0	0	0.028	0.0106	0.1434	0	0.0455	0.0688	0.0475	0.0331	0.0334	0.0095	0.0151	0.0443	0.0218	0.0163	0	0	0	0.0111	0.0153	0	0	0.0127	0.0183	0	0	0.0131	0.0148	0.1101	0.0123	0	1.097	0.0223	0.0973	0	0	0	0.1043	0
EPHB2	8.9264	12.6837	11.8762	6.4318	11.7248	10.4644	16.6341	12.2679	7.3178	9.828	10.3194	10.0515	11.5401	11.4521	3.7774	8.0061	12.5442	4.3058	15.9599	9.9033	11.5175	10.2444	12.1928	6.2964	14.9577	16.2533	12.1945	1.6395	11.5762	5.978	16.0299	8.8249	16.5857	11.1032	14.8043	5.023	10.7048	10.6076	12.1027	12.7963	16.0783	16.125	33.2255	30.0354	27.8404	98.7458	42.0332	22.7033	25.3182
FOXP3	0.4602	0.5801	0.7233	0.3021	0.2036	0.4035	0.7228	0.1389	0.5643	0.4326	0.6843	0.3336	0.2894	0.3951	0.2343	1.1706	0.7852	0.3297	0.4642	0.2403	0.243	0.8938	0.2993	0.2557	0.3301	0.4137	0.4114	0.0854	0.178	0.3254	0.2148	0.2686	0.1761	0.4677	0.8196	0.1166	0.7481	0.9718	1.2594	0.5713	0.4147	0.1015	0.6826	1.6783	1.6071	2.0521	0.4944	1.5115	1.0392
IL2	0.0385	0.017	0.1018	0.0463	0.0165	0.0804	0.1017	0.05	0.0677	0.0459	0.0248	0.0412	0.1409	0.0527	0.0323	0.0938	0.1619	0.028	0.0648	0.1964	0.0698	0	0.2824	0.1282	0.0479	0.0423	0.0183	0	0.1146	0.1122	0.074	0.0224	0.0374	0.1612	0.0861	0.1169	0.0193	0.0436	0.126	0.0362	0.1634	0.3952	0.0164	0	0	0	0	0	0
IRF4	4.1346	6.2667	12.9977	1.7705	5.1188	6.6753	5.933	4.4703	2.0685	4.927	3.3736	5.2774	8.8358	5.3674	2.2525	6.9735	9.9309	2.0361	3.3858	1.6863	6.2169	3.0675	5.9272	6.1968	3.1952	5.7691	5.1083	0.1905	0.6664	2.7622	2.6253	1.6829	2.7256	3.3998	2.8959	0.645	5.07	18.8395	5.0679	0.8269	3.264	1.5226	0.1308	0.5811	2.6746	0.1584	0.1779	1.4549	0.4558
LY9	0.708	1.0549	1.3564	0.3948	0.7681	0.7272	1.5701	0.4965	0.7141	0.4805	0.7832	0.4752	0.8624	0.5738	0.6521	1.5387	1.4331	0.3674	0.6683	0.711	0.61	0.3025	0.8744	0.5862	0.438	0.7935	0.6109	0.0578	0.241	0.402	0.8633	0.2094	0.2452	0.7617	0.893	0.1704	0.5158	2.0537	0.5698	0.34	0.6942	0.1617	0.0482	0.1523	0.1321	0.1072	0.0263	0.3515	0.0735
PRKCQ	0.5094	0.9653	1.2374	1.1319	0.6281	0.9925	1.2365	0.7181	1.2715	0.8103	0.7506	0.8953	0.7813	1.2654	1.2122	1.2192	2.3917	0.5653	0.9687	0.5419	0.8109	0.9728	0.7599	0.7838	0.8379	1.0333	0.6961	0.4001	0.6225	0.7925	1.031	0.526	0.5835	1.0494	1.1624	0.7592	0.6155	2.0202	1.1123	0.7564	0.7074	2.0409	1.7289	2.0094	1.3332	0.4522	4.0815	2.8225	1.6198
RORC	3.9887	6.0935	7.4688	4.2208	7.3443	5.2734	7.1666	5.4778	3.1136	4.7771	3.2533	4.206	5.966	2.4897	2.8536	5.3637	3.4193	3.9678	5.724	4.4303	5.0804	3.26	7.9037	2.5263	4.0268	4.2084	6.0332	0.4079	3.2539	2.223	14.1002	3.3727	5.6632	8.692	7.8435	9.9854	6.4457	4.6693	3.5165	3.8959	8.9487	1.8348	3.9658	6.9436	4.1096	1.036	3.9232	3.605	2.7544
SLAMF6	3.2285	3.3709	4.1639	1.5846	2.3554	2.6822	7.2277	1.4181	2.84	1.9384	2.1554	2.2773	2.6405	3.3662	2.5536	5.4259	4.8079	2.2857	2.001	1.9008	2.2362	2.1989	1.8324	2.0769	1.6204	2.4108	1.9017	0.296	1.7539	2.3956	2.1122	0.5855	2.4049	2.3979	2.0966	0.6371	2.4985	6.3044	2.8308	3.1804	1.8558	2.1269	0.7871	0.8264	1.6255	0.1017	0.3969	3.8661	0.7408
SMAD7	9.6198	10.577	10.5762	5.0176	8.2981	15.284	12.3956	15.4889	7.2962	10.0419	8.8337	10.0741	11.0761	9.0657	12.7977	12.6158	11.5726	13.8705	13.6524	7.2648	12.7934	5.0408	11.6686	5.901	7.6428	7.2484	10.0582	3.8893	6.5165	12.0775	8.0341	11.5394	11.4521	8.9668	7.5573	14.895	9.9709	11.5592	8.2424	9.8436	15.9188	1.2227	4.1452	6.8904	4.5611	6.1987	7.5962	3.5308	5.4116
TBX21	0.2623	0.3628	0.6074	0.6216	0.352	0.7372	0.5376	0.3833	0.2307	0.476	0.4552	0.4331	0.3536	1.461	0.7642	0.7138	1.5615	0.3101	0.6218	0.3453	0.5298	1.0981	0.2593	0.3143	0.3064	0.4503	0.4291	0.159	0.1744	0.373	0.4945	0.3445	0.2627	0.7674	0.4497	0.218	0.3781	1.5419	0.3682	0.3011	0.2612	0.9054	0.0349	0.2543	0.3779	0.071	0.0249	0.6432	0.0365
TRAF3IP2	11.9088	9.8122	12.5706	4.8208	9.666	10.8023	8.0852	8.981	7.0029	11.6594	9.9557	10.7557	12.3337	10.6444	10.2911	10.4779	9.1722	9.7582	10.7689	9.6293	12.6193	5.5563	8.9128	7.2413	7.2472	7.849	10.9222	2.8219	5.3465	8.2587	10.6325	6.201	9.2452	10.3558	8.5447	5.3075	14.2043	12.6607	8.4814	8.0166	8.3413	3.8834	3.6629	4.5926	6.2292	4.3127	6.0951	5.8024	2.8948
ZBTB7B	50.798	60.6969	69.9877	19.8395	67.7049	62.388	38.5552	64.5815	38.3822	61.2017	45.3721	66.7103	60.5064	60.2309	71.0681	64.3783	58.8431	78.0551	58.7072	34.1488	64.9244	26.3154	67.7662	35.261	40.2864	45.116	60.3741	15.6642	44.1873	85.5402	40.836	31.0221	54.6435	45.3759	40.3065	69.4029	72.2009	61.6907	49.589	55.9105	58.1526	10.1135	10.6377	17.3597	20.3352	25.8521	34.2427	10.1083	24.4566
ZC3H12A	13.9232	9.8096	9.2184	14.2283	6.5226	4.3969	6.4431	11.0308	8.4427	4.9778	6.5896	15.7472	5.3487	6.649	6.1333	10.9693	12.7625	12.2951	13.5409	5.6524	6.354	7.203	13.9588	5.0596	6.0619	5.4002	4.5515	2.6654	4.5263	8.9839	4.5303	5.6888	10.2769	9.5423	6.9281	9.6801	12.3475	25.282	46.4586	9.0728	19.3108	6.205	5.4044	4.9577	16.8706	25.278	9.1531	15.7289	16.7947
AGO2	2.9303	3.6441	3.3762	1.7652	3.4728	2.9297	3.5275	2.6431	3.2139	2.7173	3.1353	3.0231	3.1033	2.9041	2.0368	2.6882	2.8252	1.853	2.6217	1.4267	3.1758	4.4579	3.1261	2.818	4.875	4.8489	2.7202	3.7557	4.4062	2.825	2.21	5.3261	3.9708	1.607	1.7299	2.079	1.808	2.8496	2.8885	3.3616	3.3412	7.7374	5.4453	6.0126	8.2848	2.3801	5.2432	4.9279	3.3317
ANAPC13	12.1109	10.7922	12.3359	19.0519	13.9618	12.9188	12.5203	11.5461	18.8965	12.2988	13.599	11.8755	13.5739	11.9205	10.1639	9.5561	10.179	11.4803	11.9769	22.1074	9.7555	18.1935	11.8341	17.0669	15.0185	12.8251	11.178	14.8174	15.8563	11.0832	19.0736	10.8328	12.9774	16.6158	18.5573	13.6022	11.3644	11.4773	14.3	13.6061	10.8829	23.7655	26.2704	20.4648	19.4272	5.0003	21.9633	21.1824	15.37
ANO10	23.9898	20.1885	21.3505	10.9975	20.9729	22.2501	14.4144	20.3699	15.31	26.4451	18.3393	17.9577	22.1034	17.8809	19.6182	18.2596	18.9007	19.9558	16.6387	17.5638	19.6306	10.3626	17.0133	16.2074	18.6752	13.6983	18.9053	7.2124	15.6756	20.0292	13.546	11.127	18.2611	16.7315	14.6173	26.3958	22.8773	17.7392	15.3864	16.0225	17.0321	4.1346	10.8966	13.6037	11.0065	7.2864	7.2752	10.2009	8.7584
ANP32B	90.124	79.2602	82.0702	83.049	87.2702	75.4215	129.201	77.8852	101.79	65.3213	80.8517	72.5746	89.7883	81.9815	49.4145	79.1554	75.7118	58.927	85.2236	69.8821	77.8394	114.21	56.5842	89.386	95.6548	86.7338	72.8902	67.2248	114.262	70.0466	96.4331	75.6154	82.4213	82.016	98.0939	61.0999	75.7434	88.5212	85.107	89.7857	87.9745	14.2271	212.105	141.381	78.6194	60.4336	121.048	254.787	93.5721
AP5Z1	3.2336	5.0824	5.2725	3.297	4.6981	4.6246	5.2958	5.2781	2.9391	4.2146	4.0997	3.8402	3.2825	4.3957	4.0415	4.5996	5.4632	4.2607	4.321	3.6015	5.3937	4.6454	6.174	3.2333	4.4591	4.2033	4.6429	2.1818	3.4279	4.1139	5.1931	5.444	4.6809	4.9049	4.6955	4.6785	4.7682	5.74	5.0669	5.1176	5.8885	1.3909	9.0691	3.9578	6.5385	7.3688	4.4954	4.6989	13.9704
CA4	270.626	182.986	252.28	63.2204	143.872	273.844	143.831	344.166	167.012	274.897	187.182	240.856	242.585	210.914	398.471	339.711	255.743	477.601	182.93	206.373	229.085	26.277	204.436	90.3412	53.0349	127.857	223.01	13.8469	27.5596	393.168	120.725	93.4574	74.7702	225.574	143.446	5.8153	348.225	297.786	172.189	137.299	190.737	0.0686	0.9772	0.6735	37.4186	0.3274	0.009	0.0355	31.298
CASP7	85.0965	58.9733	49.9492	58.4849	54.6515	68.1227	40.0455	66.2587	45.8717	82.5954	47.3667	76.8607	61.6374	113.745	102.636	57.7168	85.5359	79.5581	70.9625	82.7401	77.8596	35.0715	47.593	35.1843	54.0196	42.1938	67.1107	9.0628	35.9455	83.6647	32.5749	30.7255	49.8108	54.1649	55.0466	52.0072	72.1378	67.5522	63.2461	48.9802	52.2903	35.7621	11.5926	25.4702	33.3664	7.954	12.6363	29.2653	21.767
CD302	0.8761	0.925	1.0782	1.9567	1.6272	0.9971	1.3622	0.9323	1.5785	0.827	1.4109	0.961	1.177	0.6175	0.5807	0.864	0.9387	0.6028	0.8229	1.4285	1.165	1.8894	1.2938	1.9971	1.006	1.1192	1.2005	0.9969	1.3385	0.739	2.8724	1.4418	1.4404	1.4086	1.5776	1.0507	0.9314	0.8911	0.9484	0.6759	0.9865	1.1524	0.4852	1.015	1.1817	0.0114	0.4437	0.5966	0.364
CD52	12.3028	17.9449	28.8004	36.3	11.6735	15.5791	47.1542	11.0714	22.6711	9.9136	16.869	16.4173	10.6507	19.983	22.6584	50.2483	44.5883	17.9652	18.0959	39.8536	12.9983	14.8985	14.9387	17.5123	10.0737	13.9986	11.796	3.3166	8.2151	14.4625	20.9367	5.4597	5.124	35.2816	39.2796	8.6479	13.0282	53.0469	22.5743	14.7742	14.093	8.719	10.0214	7.9463	5.9928	20.8391	1.2135	15.9929	2.8188
CLDN6	0.0247	0	0.0131	0	0.0213	0.0086	0.0131	0	0	0.0197	0	0.0177	0.0101	0.0226	0	0.0086	0	0.018	0.0209	0.0316	0	0	0.028	0.0206	0.0154	0	0	0	0.0316	0.0289	0	0	0.0601	0	0	0.0188	0	0.028	0.0232	0.1515	0.0263	0	0.0737	0.0461	0	0.1874	0	0.0494	0.0413
CLDN8	1.7075	19.8108	4.5184	8.4933	40.0867	10.6985	69.8489	58.7189	27.5545	1.6362	4.0513	5.4642	12.4321	3.2528	5.9436	14.4162	2.6413	49.9054	52.4191	1.5626	18.0222	0.7721	55.5411	4.8352	16.1962	23.4623	21.8783	1.1552	38.5244	9.9015	158.312	27.4255	8.7111	104.515	132.776	3.0247	15.0159	3.9744	9.0871	11.6135	53.886	0	0	0.5743	0.1355	0.0445	0	0	2.7229
CNN2	14.1052	26.4709	27.3073	22.8127	17.6726	18.9118	39.6062	20.6998	27.6303	14.4209	22.024	13.1358	21.1849	13.74	21.3147	31.9514	21.5632	19.1399	24.7459	16.1883	14.8478	37.2592	22.8588	18.1121	22.2325	32.5223	16.2421	24.6857	22.7346	16.2442	28.5531	21.0898	16.5295	25.441	27.1329	8.3594	14.0593	30.3914	24.6081	19.3668	22.9714	24.4983	63.8275	56.3428	30.6766	58.9214	61.4682	74.448	47.1245
CPEB3	2.4456	1.5417	1.7603	1.112	2.0606	1.6575	1.8107	1.6705	1.7146	1.5453	1.5755	1.913	1.7317	1.5721	1.5428	1.554	1.4012	1.5081	1.8458	0.9436	2.1033	1.2269	1.9308	1.2773	1.2152	1.7436	1.8283	1.0043	1.2094	2.3272	1.8555	1.3989	1.7286	1.5301	1.2837	1.6786	1.7164	1.5765	0.885	1.6734	1.9017	2.1451	0.7101	0.9878	0.8858	0.1588	0.5505	0.5529	0.674
DDIT3	4.7416	4.7069	4.5136	7.3323	4.3831	3.3284	5.1547	4.3907	5.3103	4.4392	5.1026	5.3605	3.5644	3.6265	4.2036	3.9796	4.1237	7.1975	4.0377	6.5788	4.9731	6.2929	5.7655	6.6415	3.9173	3.4009	3.9171	4.1015	3.9791	4.841	6.9102	5.7851	4.0454	5.7511	6.7271	5.6044	3.417	5.7832	7.4265	3.4883	7.4658	11.7989	11.9263	4.2895	9.3241	3.0639	2.8017	4.8824	14.8144
DDX54	8.0296	14.2742	13.6752	8.0694	12.2554	13.4016	15.6382	13.2649	7.8978	11.2288	10.5006	11.0357	11.8291	10.8956	7.8106	12.1336	13.3952	8.0596	12.4526	9.5349	12.3517	13.4668	10.7214	10.0208	15.5648	12.6548	12.6146	8.0288	13.587	8.204	11.4842	11.9327	15.1675	9.2545	11.69	11.6309	11.9184	11.6257	13.856	14.0061	13.9143	7.6171	16.8596	14.4739	14.0445	30.7056	15.0576	31.1581	20.9568
DHRS9	87.1179	53.5017	32.8535	29.4372	37.8319	61.5636	22.9853	24.7332	43.4635	69.8207	44.9493	56.5659	55.1986	55.7131	60.3576	49.5331	40.7382	74.0175	53.2968	73.4099	38.3534	23.0595	36.961	49.7581	43.3609	14.2679	28.719	7.4287	28.4746	100.156	24.5559	52.732	25.7472	38.7819	19.2645	2.4199	67.0322	68.9675	90.1911	27.2497	23.3031	2.0635	0.083	2.9545	25.9791	0.5588	0	1.6712	14.6985
DOCK10	1.6165	1.8037	2.1409	1.6108	2.4066	2.0598	3.2222	0.959	1.6433	1.1872	1.6395	1.7218	1.7889	2.3539	1.292	2.4606	3.252	1.0455	2.6123	0.9102	2.0112	1.5365	2.5389	1.1598	1.7454	2.2139	1.2536	0.5372	2.0165	1.3546	2.1287	1.1861	1.5163	1.6967	1.5941	0.8894	1.2328	3.2207	1.6877	1.3553	2.0953	5.1431	0.3651	1.542	0.8348	0.1939	0.2858	0.7732	0.4898
DPP6	0.3831	0.0546	0.1056	1.8996	0.4241	0.0872	0.082	0.895	3.0411	0.1385	1.8622	0.4385	0.0657	0.1548	0.6794	0.0904	0.0933	0.1946	0.2201	0.1495	0.1034	3.3524	0.1538	2.5252	0.1223	0.8279	0.5468	5.9991	1.471	0.1625	0.6055	4.0099	0.1276	0.0332	1.0933	0.5773	0.0429	0.0341	0.1896	0.7229	0.3228	0	0.0485	0.0216	0	0.0788	0.0609	0.0505	0.0035
EMD	15.5411	20.1728	20.668	29.8446	19.4399	16.9377	21.4728	19.7053	24.0827	17.8107	22.5703	17.2455	16.4326	17.9776	13.8891	20.2018	21.2478	13.6396	20.7001	24.8285	18.1002	27.9291	18.8562	27.8985	25.8267	19.9702	18.5191	26.3093	27.7042	12.4893	23.9969	24.9004	18.5659	19.3639	26.2448	18.3774	18.2012	21.6359	25.535	23.0252	20.1249	6.8996	45.5191	28.0018	48.6926	19.234	45.0288	28.6451	65.7071
FAAP24	0.7061	1.1618	0.8816	0.8935	1.1351	0.9403	1.6374	1.1679	1.0299	0.9576	0.9469	0.8791	1.0242	1.4314	0.92	0.8576	1.3528	0.5268	1.2283	1.3753	1.124	1.4113	0.9715	1.2374	1.2518	1.0345	0.8443	0.8596	1.9106	0.7922	1.069	0.9405	1.099	1.5179	1.1147	1.4651	0.7443	1.1078	1.6266	1.3298	1.3171	1.4417	2.3118	1.6847	0.9836	0.6269	1.5314	2.817	2.2051
FAM13B	3.9573	3.9978	3.8843	7.2361	4.3539	3.8406	5.075	3.8096	6.5987	3.419	4.0204	4.4505	3.3983	4.1426	3.4669	3.8993	3.9883	2.8555	3.8971	4.7574	4.076	6.3508	4.4024	7.608	4.6067	5.4315	3.6938	8.1063	4.7099	3.7765	4.84	7.5087	2.7689	3.1886	4.6882	3.7898	3.0011	3.8788	3.4313	4.2681	3.7024	6.7819	2.7739	3.2234	2.8828	0.8139	2.7182	1.9041	1.5714
FLI1	2.0644	2.6365	3.8425	2.2396	2.8735	2.5681	4.3134	1.8223	3.1477	1.9704	2.8148	2.1	2.5924	1.8746	1.4974	3.9649	3.2561	1.4685	1.8867	1.6327	2.2699	4.0991	2.5865	3.3697	1.8603	2.5157	2.3193	1.511	1.7888	1.7706	2.8804	1.9311	2.5388	2.1391	2.344	1.3018	1.6102	4.2653	3.0285	1.7875	1.8365	1.7515	0.6002	1.7363	1.4036	0.8122	0.5785	1.2693	0.7336
GABRB1	0.0146	0.0129	0.0154	0.0702	0.0063	0.0203	0.0463	0.0189	0.0684	0.0348	0.0094	0.0104	0	0.02	0.0122	0.0254	0.0077	0.0159	0.0307	0.0465	0.0053	0.0673	0	0.1337	0.0636	0.032	0.0069	0.1191	0.0558	0.017	0.0468	0.1191	0.0496	0.0102	0.0245	0.0277	0.0146	0.033	0.0205	0.0892	0.0077	0	0.0186	0.0362	0.192	0.0158	0.2289	0.2036	0.0811
GLA	2.751	3.1882	2.9818	3.558	2.5863	3.114	2.1199	2.2647	2.7133	3.3346	2.8617	3.6284	3.2511	3.4604	2.2142	2.86	3.0194	2.797	3.0532	4.2792	2.7769	2.8559	2.9232	2.9935	2.5356	2.4158	2.4627	1.8796	2.8112	2.452	2.7018	3.1466	2.8776	3.0139	3.0913	5.4871	3.1274	3.3061	4.0959	2.862	2.6596	13.9692	9.5266	4.1414	12.4778	2.9314	7.7793	8.3745	11.6327
GLRX3	7.9206	7.0767	7.01	15.868	6.3819	7.8401	8.7727	6.4847	7.3638	8.0579	7.299	7.2188	7.8709	7.9328	5.3392	6.6815	7.1354	5.7102	7.1819	23.024	6.9948	8.0738	7.8934	8.5716	8.3739	7.0533	5.8448	5.5252	9.7721	6.1886	9.0593	7.5714	6.4802	10.6094	11.991	5.76	7.2929	8.4393	12.7681	7.1305	6.5134	23.3704	16.0931	17.0504	12.8623	5.447	11.3626	11.6746	11.8262
GRIK2	0.114	0.0769	0.1091	0.2352	0.1841	0.1003	0.0832	0.1292	0.175	0.1576	0.2138	0.1143	0.0906	0.0422	0.1208	0.087	0.1542	0.0868	0.0846	0.1005	0.1123	0.2131	0.1257	0.4071	0.1927	0.0805	0.1394	0.2189	0.1778	0.1171	0.0488	0.2344	0.2108	0.0493	0.1428	0.635	0.068	0.0615	0.0914	0.2146	0.0893	0	0.0485	0.0168	0.0268	0.0587	0.0302	0.0108	0.0483
GUK1	23.7545	33.8799	29.5354	70.1543	24.7884	28.6398	26.6578	36.1478	26.3652	31.1804	29.9048	32.7515	24.1152	39.7838	38.3636	32.9101	38.0209	31.6329	30.0173	68.7211	27.6913	36.818	32.0813	36.955	27.2539	26.3202	30.1304	24.4805	25.2576	24.486	35.9964	25.1147	29.0812	45.2558	52.8626	37.8846	38.0451	37.7378	41.7761	32.3222	28.1432	18.4828	35.5678	27.0249	46.8749	233.865	41.3885	66.2794	39.1146
HIGD1A	91.4673	47.1617	39.2195	70.7648	54.7672	59.4479	43.7226	51.7552	69.2881	74.8222	46.7906	50.0718	55.4717	50.8653	84.1176	50.5546	49.912	83.8578	58.1643	149.392	57.0012	19.5403	56.188	45.6553	50.2607	38.2716	47.9253	18.8311	60.9507	91.5801	66.2639	38.4776	26.6762	88.4699	88.397	22.1466	59.4169	59.8845	58.7823	33.3629	57.3192	35.9164	26.6032	31.5881	29.1	2.1403	10.8047	15.0743	16.7077
HSD17B7	0.8287	1.4071	0.9391	4.3801	0.9321	1.2119	1.3481	0.8891	1.0512	1.1821	1.0817	1.1062	1.162	2.021	0.9191	1.2266	1.2702	1.3104	1.9623	3.4037	1.138	2.4027	1.8162	1.4264	1.8177	1.3361	0.8615	0.7817	2.84	1.0352	1.4856	1.5877	1.9901	1.5732	1.5579	1.1601	1.0927	1.5105	1.9851	1.3316	1.0905	9.5939	4.0138	1.5366	2.7582	1.9881	5.1048	2.6172	2.755
HSPBAP1	1.2093	0.8675	1.0751	1.1654	0.9978	0.8761	1.2415	0.5783	1.1124	0.8173	1.1636	0.886	0.8813	0.7405	0.7568	0.8947	1.0273	0.9774	0.8693	1.1705	0.8982	1.5151	1.4554	1.054	0.7138	1.1029	0.6431	0.8312	0.9955	0.7885	1.2275	1.0842	1.0632	1.2203	1.1591	0.8048	0.9232	1.4151	1.1613	1.0792	1.1416	1.746	2.3413	2.5937	1.3142	0.2651	1.305	1.0406	1.3319
HSPE1	14.4243	12.2029	9.4581	18.6549	7.9373	11.0264	10.8747	8.5954	10.9785	11.4821	9.5877	8.7653	14.4298	13.917	5.7598	10.0642	9.6769	6.8517	13.7876	25.2106	9.5737	8.4373	9.1872	8.9329	9.5136	9.0007	6.4143	4.23	20	7.4373	9.8328	7.124	7.3484	11.1822	9.6593	7.4891	10.8881	10.7001	16.128	9.4035	9.1759	26.0548	72.9262	16.6802	30.3152	21.609	24.4392	14.6924	19.7982
IL18RAP	0.4353	0.5651	0.6527	1.1178	0.3676	0.3945	0.376	0.201	0.9105	0.3462	0.4684	0.4921	0.4783	1.0808	0.585	0.7126	1.359	0.2903	0.5381	1.0929	0.3582	0.7205	0.9015	0.2782	0.3886	0.3189	0.3383	0.0593	0.6051	0.5079	0.6425	0.2625	0.3875	0.8819	0.5929	0.5127	0.5528	1.2331	0.5432	0.5534	0.4083	2.6587	0.0618	0.225	0.4061	0.0471	0.0367	0.5017	0.2017
IL1R2	6.6658	11.6776	18.6945	4.9314	20.3172	17.8773	27.4022	14.8765	9.2264	14.8115	12.846	11.5351	14.6885	6.232	6.2829	14.2341	10.714	10.015	21.6488	16.7316	19.8149	4.4622	25.0149	8.8309	13.5343	15.0159	12.7151	1.9392	25.843	7.54	55.221	11.9526	7.7601	40.2651	30.8746	0.3981	14.3809	9.9856	17.1959	5.9343	18.5862	5.2587	2.0813	1.0292	2.42	0.9763	0.1474	6.7257	1.0927
INTS6	1.1135	1.2349	1.0509	0.991	0.9867	1.0897	1.275	0.8385	1.028	0.948	0.9858	1.0282	1.2248	1.1465	0.8155	0.9637	0.9774	0.8498	1.1467	1.0231	1.0952	1.0462	1.2407	1.1109	1.3293	1.1196	0.7851	0.9121	1.6569	1.0295	1.0665	1.098	1.2363	0.8227	0.9377	0.9358	0.7807	1.0419	1.1613	1.0898	1.2246	4.3466	1.6745	2.0304	1.1471	0.2775	1.5851	0.7348	1.5228
INTS8	4.0815	3.7313	3.7498	3.9941	4.0385	3.6654	4.5921	2.6482	4.2224	3.3203	3.9071	3.1174	3.6003	3.7154	2.5181	3.3196	3.4375	2.6107	4.272	4.8963	3.9807	3.7434	5.9426	3.9627	2.6887	4.0337	2.7076	2.6757	4.6119	2.7131	4.5998	2.9572	4.8301	4.3001	3.9872	2.5941	3.349	3.7755	4.6876	3.5292	3.8319	12.2993	8.5507	6.4554	10.7098	1.7522	7.8447	3.4997	7.4728
ITGA2	5.227	6.8818	5.0885	2.2568	7.1218	6.5277	5.3616	2.7608	3.6598	4.9833	4.0365	4.2459	6.6808	4.3439	1.9867	3.6676	3.7169	2.3768	4.6876	2.7311	6.5479	6.4671	4.667	3.5797	10.1642	4.5903	5.768	1.1157	4.6199	3.4342	4.0786	12.9163	8.1255	3.0425	3.4046	3.2117	3.6997	3.9372	6.3836	3.721	3.7276	58.185	8.1146	15.2217	12.6522	2.4709	15.9611	8.4513	13.6098
ITPKB	3.5782	4.2364	5.8755	5.5512	6.5346	3.9656	6.913	6.8771	13.0352	3.5344	10.6198	5.0815	3.5321	2.9098	4.8058	5.8969	4.4995	3.5016	4.4357	2.4051	3.6308	13.9641	4.1907	12.6073	4.9146	8.6763	5.4369	23.8525	8.6851	3.1117	5.5978	24.5917	5.8484	3.5126	6.5871	10.9545	2.9928	4.3179	5.6899	7.0644	5.9891	1.6235	3.1526	4.595	4.0078	2.0714	6.4746	4.795	3.7996
KCNA4	0	0	0.0216	0.0184	0.0132	0	0.0054	0.0177	0.0419	0.0122	0.0198	0.0182	0.0083	0.0187	0.0129	0.0036	0.0054	0	0.0043	0.0065	0.0074	0.0531	0	0.0426	0.0127	0.0224	0.0243	0.0313	0.0043	0.006	0	0.0239	0.005	0	0.0172	0.0116	0	0.0116	0.0096	0.0577	0.0108	0	0.013	0	0	0	0	0	0
LARS1	5.0754	4.3788	5.5356	4.7537	5.4395	5.0987	5.6077	3.7916	4.2518	4.3868	4.3878	4.4153	5.6277	4.2681	2.3476	4.1448	3.8206	1.4857	4.5225	5.2882	5.1896	3.896	4.9784	4.5604	5.0328	4.6533	4.3509	3.4042	5.4133	3.3247	4.8953	4.3841	4.7034	3.9668	4.79	2.7006	4.3664	3.9541	4.5098	5.011	4.5596	10.5418	7.6209	8.9862	6.859	2.4186	9.5429	5.0427	7.3243
LRFN4	4.0011	6.8053	5.8584	1.8962	4.4898	4.0867	3.9151	7.0194	1.6433	4.3911	5.0859	4.0514	3.4437	3.4021	2.0725	4.5789	5.6266	2.3933	6.18	2.7231	3.624	3.912	6.2758	2.2309	12.6257	5.5451	3.2705	2.0995	4.9355	3.4648	3.8025	3.9548	6.7428	4.7335	4.7288	0.4131	4.5638	5.5764	5.5841	6.2292	5.8333	1.2056	12.7097	3.2344	13.1514	9.714	5.3097	8.5652	14.7696
MARCHF3	5.7365	7.3572	5.4528	4.6347	5.3051	6.6711	6.0677	7.5563	4.9872	5.3266	4.1042	5.187	6.3993	3.9622	8.6055	6.0092	4.9114	7.253	6.2914	7.0168	7.4779	3.3021	7.0818	3.7332	4.6552	5.3148	6.8552	1.1544	5.3425	6.622	6.9652	5.4327	5.2872	8.6558	6.9006	1.7316	7.6294	4.9171	5.0825	4.3001	6.2729	2.5343	2.5753	4.1489	3.5074	4.6951	4.599	3.315	2.826
MDM4	3.0847	2.533	2.9899	1.2729	2.6004	1.8901	2.6425	1.5487	2.5174	1.7009	2.5344	1.6093	1.9044	1.3971	1.4218	2.3203	2.2568	1.702	1.8484	1.7169	2.4059	2.3047	4.3855	1.3816	3.5723	3.8296	1.6482	1.7483	2.0778	2.4382	2.6947	2.2478	2.8022	2.3599	2.2146	2.1433	2.2363	2.7267	1.6062	3.5729	2.9292	9.2071	2.3662	3.0364	3.7911	0.9052	3.3325	1.9419	3.3613
MGAM	1.5269	0.5165	0.3364	0.077	0.3759	0.2201	0.2198	0.5451	0.7899	1.2605	0.2142	0.3225	0.5286	0.2411	0.6563	0.5833	0.8224	0.5699	0.2729	0.1633	0.2235	0.1592	0.3048	0.1399	0.0946	0.0417	0.4279	0.0184	0.2959	0.9607	0.0513	0.133	0.0912	0.1508	0.085	134.984	0.2104	0.0974	0.0729	0.2503	0.2016	0.101	0.0068	0.0694	0.0461	0.0043	0.0182	0.0213	0.3179
MYOC	0.3068	0.9233	1.0934	4.5671	8.4758	2.3314	1.839	3.0817	6.2616	2.0987	5.5338	3.0305	1.3152	1.7573	1.151	2.8355	2.4325	4.2107	0.7499	0.927	2.4135	0.8976	1.964	8.8139	5.4656	2.2587	3.8543	4.8659	3.4379	2.327	6.0123	4.2742	1.2615	1.6148	5.1063	1.6552	0.3794	1.1705	0.7466	7.2134	0.4127	0	0.0871	0.0888	0	0	0.259	0.204	0
MYOT	0.0305	0.0741	0.0564	0.0367	0.1242	0.0425	0.0725	0.0396	0.0714	0.0545	0.0983	0.0544	0.0992	0.0835	0.0192	0.0371	0.0641	0.0222	0.0257	0.0292	0.0498	0.0879	0.0688	0.0762	0.0854	0.0502	0.0435	0.0933	0.0518	0.0444	0.0489	0.0533	0.0592	0.0426	0.0511	0.1273	0.0305	0.0604	0.0285	0.0789	0.0809	0.0652	0	0	0	0.0165	0	0	0
NFE2	0.0729	0.2096	0.1639	0.4604	0.0782	0.1143	0.0867	0.0631	0.9292	0.3332	0.3057	0.065	0.2594	0.0999	0.1071	0.1142	0.1246	0.1259	0.0921	0.3255	0.0793	0.5363	0.0823	0.1214	0.0681	0.1101	0.1213	0.0186	0.279	0.0425	0.1403	0.0425	0.1504	0.1781	0.0714	0.1384	0.0822	0.227	0.4176	0.0429	0.029	0.0078	0.1473	0.1469	0.1799	0.0788	3.1455	0.0727	0.0405
NIBAN1	5.7555	3.5463	4.93	23.1646	10.693	4.1437	5.9375	14.3239	34.9608	5.0072	18.7975	10.4324	4.1734	4.1506	10.1211	4.7901	6.5871	4.241	5.2946	3.9904	4.1791	43.2747	3.5309	35.4303	7.8422	19.17	9.6738	70.8225	20.9967	4.3494	10.9717	54.7063	7.0599	3.0644	15.1733	7.4961	2.3129	3.5389	9.8707	13.9019	6.7404	4.1339	1.0687	2.7466	1.6586	0.4919	1.0022	1.5768	0.7729
NPY1R	0.3136	1.694	1.6711	0.5336	2.1823	2.2916	1.2867	2.116	1.598	1.4879	1.8851	1.4052	1.4389	0.8203	2.2659	1.3332	1.9744	2.4462	3.5495	6.6607	1.4643	0.9865	1.7773	1.9647	3.7784	1.9247	1.2555	0.69	2.0613	1.596	1.6031	1.641	2.8092	1.6997	0.6476	0.2794	2.1141	0.4901	1.2396	1.787	1.7857	0.0509	0.2439	0.1543	2.1897	0.0117	0.1862	0.0503	0.5352
NQO2	1.1093	2.0183	1.6961	5.8432	2.1212	2.5051	4.4529	2.623	2.2186	1.4593	3.2875	1.8651	1.6939	1.2262	2.2098	1.4167	2.4796	3.2484	3.8195	3.0382	2.4922	5.6277	3.2935	3.485	1.8957	2.37	2.4002	3.2236	2.7717	1.6207	4.3569	4.6599	2.5369	5.3522	4.0917	8.9083	2.6333	2.1702	3.6869	1.9062	2.8395	3.0768	7.2598	3.6467	4.839	4.3292	2.5307	7.1996	6.1271
NSUN5	4.6557	6.8248	6.9263	7.0548	6.2165	6.2022	7.6499	6.7371	5.2436	5.6205	6.2757	5.4691	6.1615	4.978	4.0602	6.8283	6.6783	4.4536	5.3157	7.9954	6.2101	6.1643	7.0676	6.2192	7.0152	6.6571	6.0574	5.2482	5.992	3.8622	6.8763	6.1051	6.3241	6.2201	7.8535	5.1222	6.9508	6.3089	7.2458	7.2428	7.0913	3.8662	12.6927	8.8859	7.8118	12.2275	9.1348	15.0966	15.1661
OSGIN2	4.4747	3.0809	3.337	4.5514	3.5689	2.9389	3.7796	3.4022	5.0422	3.2024	5.0322	3.2379	3.0475	2.7251	2.6944	2.9882	2.987	2.5992	3.0854	3.5054	3.276	5.2099	3.0809	6.1799	4.6701	3.9058	3.1103	7.5655	5.1849	3.301	3.6965	4.6085	3.5198	3.0486	4.2123	3.112	2.4843	3.1114	4.2569	4.5706	3.0388	10.6271	6.2998	6.9625	10.5784	0.4001	5.7641	4.3769	6.8279
P2RY14	3.5442	5.5622	3.6175	10.199	9.7195	3.3168	3.4417	2.8818	5.9384	2.5762	5.0768	4.3276	4.4542	2.3138	2.32	4.0767	4.6075	1.4732	1.4056	13.3078	3.0979	4.643	7.2251	9.259	6.9379	3.1252	2.9903	5.1389	8.1614	3.5012	7.3207	4.3026	3.3481	2.2056	4.2926	3.9773	2.2471	2.1177	3.2332	8.596	3.329	1.2878	0.4373	2.1801	0.8826	0.0161	0.8749	0.3268	0.5135
PARP8	0.8391	0.7163	1.1294	3.4247	1.0718	0.7794	3.2213	0.6067	1.3563	0.5861	1.0973	0.6311	0.7037	0.8584	0.8514	1.0993	1.6339	0.5097	2.6455	1.0984	0.7948	2.1961	2.1652	1.3632	0.7641	1.6286	0.754	0.9198	1.6003	0.738	3.9172	1.1884	0.7074	2.4788	3.3782	1.5438	0.5957	1.431	0.851	1.0388	2.0717	1.8709	0.7995	1.1652	0.8625	1.1383	2.5218	1.6426	2.2645
PLP2	46.9011	75.4681	82.2104	71.1429	77.2805	65.1726	62.5876	69.4512	71.3371	69.6034	76.9652	59.3001	87.703	72.5557	39.6543	52.4112	76.2794	40.7349	86.6376	104.128	78.3873	79.1799	67.3272	100.616	95.9286	74.1231	66.7004	90.2898	101.414	24.0865	83.1139	61.788	100.724	83.0928	106.874	37.03	85.1742	86.2847	97.506	90.1494	52.6668	9.7848	143.035	57.6151	156.06	118.965	153.966	102.34	175.453
POLR2G	14.8886	18.3551	18.5377	31.062	16.5172	18.2345	21.576	16.5355	20.5408	16.5393	17.7508	16.9559	18.1215	17.8059	11.1362	17.1882	17.6094	13.3976	21.653	33.9416	19.0503	20.7594	18.1862	21.9705	15.3477	16.8436	15.6549	15.8824	21.3453	12.5539	23.5974	14.5807	15.7125	25.672	28.6987	14.0552	18.7505	22.7034	24.4895	19.0805	17.3614	19.2574	36.422	29.8132	31.4402	64.8028	18.5422	35.6869	36.9073
POMP	65.5265	50.4812	44.4946	126.989	41.687	57.2947	49.647	48.7079	56.2939	55.6887	48.5809	59.5768	55.0688	80.7537	58.2105	52.9039	52.1378	56.9463	56.885	107.216	47.7184	55.7309	46.8535	61.3854	55.4632	43.5992	48.815	32.8643	64.3566	54.8352	56.2409	42.9378	44.0416	70.128	73.6007	60.2237	56.2102	60.4733	92.8246	47.0678	45.2666	63.5021	154.003	124.629	137.682	41.3407	85.3236	100.077	153.523
PRC1	0.0545	0.0517	0.0701	0.0234	0.0669	0.0407	0.0412	0.054	0.0183	0.0279	0.0252	0.0334	0.0634	0.0677	0.0164	0.038	0.0615	0.0113	0.046	0.0348	0.0679	0.0135	0.0616	0.013	0.034	0.0342	0.0185	0	0.0564	0.0318	0.03	0.0182	0.0416	0.0272	0.0174	0.0178	0.043	0.0353	0.0292	0.055	0.0497	0.1935	0.063	0.0338	0.3335	0.3204	0.0474	0.0414	0.065
PSMA2	0.0976	0.0727	0.0788	0.0309	0.0419	0.0448	0.0869	0.0267	0.0361	0.0245	0.0763	0.0312	0.0481	0.0305	0.0194	0.0268	0.0297	0.0243	0.026	0.0262	0.0242	0.0593	0.1248	0.0514	0.0736	0.1129	0.0269	0.0498	0.0896	0.0569	0.0758	0.03	0.0873	0.0502	0.046	0.0371	0.0155	0.0349	0.0144	0.0726	0.0464	0.3585	0.0853	0.0988	0.1353	0	0.0286	0.0615	0.1571
PSMB2	18.9046	18.739	19.3313	30.334	16.8269	21.64	19.5839	18.4426	18.7391	19.5645	20.4234	21.7166	19.8499	30.6691	16.6357	19.0976	24.3312	18.4076	22.9328	26.3365	19.0961	24.6346	17.2808	18.3704	25.1955	19.7792	17.1724	13.4496	25.2322	17.7717	18.5617	17.0592	19.9433	20.5048	22.913	17.6612	19.0497	24.4689	35.0902	22.6572	18.7036	26.3222	40.1007	26.5734	36.7092	31.077	22.7644	31.8388	44.0407
PSMD12	10.4249	8.4891	7.3763	10.2498	7.2197	8.0789	7.7247	6.7419	8.4426	8.6473	8.2187	8.7119	9.0027	9.701	6.7933	7.7192	7.232	7.9054	8.3545	10.722	7.4467	8.3774	7.2077	7.3324	13.0817	8.6571	7.2146	5.696	9.7698	8.1358	8.3863	8.121	7.4722	8.4144	9.1088	7.7069	6.6599	8.6403	12.6889	7.3966	6.836	23.6081	15.8928	15.2027	19.4704	5.2823	10.2252	12.0366	9.8298
PSME4	6.6344	5.3498	4.6553	4.2944	4.5844	5.8505	6.0998	4.337	4.2161	5.1616	4.9067	5.5429	5.0273	6.0674	3.4069	4.783	5.3041	3.63	5.4149	4.9089	5.2052	6.0448	5.3144	4.7771	6.2732	6.2248	4.158	4.1817	7.706	5.4772	4.3854	6.4855	5.7556	3.6484	4.2767	3.2553	3.4422	6.3561	7.106	5.2081	4.3716	17.8889	9.4282	11.2086	6.8657	1.1874	10.6803	7.4789	7.1442
RASL12	2.0387	1.7618	2.9055	18.8291	4.7423	2.5682	2.6657	5.1774	13.8099	2.6302	11.2457	4.9744	2.8678	2.2081	4.3884	2.4377	2.9226	2.744	2.1578	4.3138	2.3195	16.0436	3.3184	20.9116	4.7092	9.8594	4.5143	41.481	11.967	2.9313	6.9539	16.8654	8.2005	3.9476	9.6139	1.8723	1.6658	1.828	5.8213	16.2875	3.0004	0.6941	2.3981	3.7641	2.8277	2.7268	3.1301	3.3515	1.4641
RBBP7	13.3918	14.2171	14.7181	19.3127	13.3689	13.9361	18.7171	13.3266	18.124	13.2771	15.9117	14.1504	15.1491	14.6887	9.6642	13.7253	13.9392	10.1101	17.4034	19.0613	15.3778	17.1266	13.9887	20.3782	14.0785	14.1601	12.4768	21.6913	20.0639	10.2107	17.2793	16.0337	13.8632	13.9642	18.6015	12.3475	13.2801	15.2974	17.6221	14.347	14.0662	25.8744	42.2538	23.34	30.1846	11.6283	23.8131	19.8088	39.7972
RGL2	4.1495	5.6328	6.5992	5.9474	5.8252	4.3102	7.0269	5.8463	7.2759	4.4444	7.2292	4.4812	4.489	2.1185	3.7588	5.954	5.1346	3.5076	4.3647	6.7637	5.2183	8.7349	7.5338	7.1325	5.3882	6.6058	5.6182	8.6738	7.0141	3.6101	9.4236	7.3687	6.3766	5.8196	7.6164	4.5092	5.6026	6.1968	5.7572	6.3581	8.0057	4.8243	8.5001	8.6466	8.8075	11.7446	16.797	9.55	6.9459
SAP18	33.6209	34.9963	32.3613	62.0904	35.338	36.2212	35.6558	37.966	39.8787	36.5184	33.0408	37.8683	38.6684	42.8728	34.3571	39.4995	34.6554	32.3927	35.8476	54.5537	36.6417	33.8558	32.1386	41.6998	32.5678	30.5774	33.7388	30.8973	38.701	26.9191	38.388	32.4578	29.9942	40.806	48.0356	35.8496	41.727	36.6316	38.5325	34.8934	30.3349	36.4634	89.0821	57.7967	60.2535	33.0034	44.075	38.8789	42.4268
SDC4	89.5817	83.7211	73.962	60.9904	79.8741	87.4046	75.5468	95.9687	77.4241	85.4055	70.942	81.5793	88.4936	72.0978	93.4338	72.9451	66.9839	69.8342	80.2773	72.2678	73.9019	49.7162	74.0774	70.929	96.5539	69.0384	102.886	65.4466	60.6	73.7474	89.1276	75.0141	69.5343	99.9114	86.6198	68.8933	103.185	62.7905	55.8051	63.8289	91.9332	37.6736	161.964	108.015	116.162	51.0725	69.2025	137.482	173.884
SH3BGRL	61.7964	41.9547	48.0706	139.502	53.5269	45.4642	51.0498	54.0889	119.92	47.1086	87.2105	52.5616	54.5661	37.1521	40.5854	45.8977	46.7589	30.6263	40.8095	80.5945	43.9677	110.979	48.3099	135.635	47.4255	54.8367	51.6306	199.622	73.0193	34.1559	80.3615	95.1049	52.5536	58.2269	98.4661	51.582	40.032	50.1978	55.4756	55.9618	41.3575	65.271	45.7881	47.333	60.6455	4.8409	51.0726	45.4116	38.6957
SMARCD2	28.4992	33.7961	37.717	26.8981	33.3666	32.7217	36.8634	34.2873	26.017	34.5715	28.4023	32.3821	34.3148	36.6651	26.5561	33.7324	36.1701	27.6633	34.8878	30.4792	36.5828	32.0073	30.7467	30.7956	27.9257	32.172	31.7075	16.4263	30.7541	24.6347	36.7234	21.8823	36.6269	31.9632	34.0413	26.2491	33.1402	38.292	34.9032	35.048	30.6588	66.3064	62.7938	43.4649	47.4218	59.165	38.5581	51.1676	43.5213
SOS2	16.0923	11.9435	11.1197	6.136	13.5487	12.2481	9.6147	10.0936	10.3161	11.7205	10.6063	12.1647	11.9329	9.0382	10.8779	12.0144	8.3471	10.1421	9.1222	8.5442	12.5821	6.5805	10.5971	9.5094	9.7531	8.6297	11.5272	6.3019	6.9581	13.5404	10.5264	9.7147	11.3547	9.1091	8.3347	13.463	11.6911	10.1525	6.5387	8.4225	9.4526	14.0781	4.2444	12.9643	6.9139	1.0053	9.3392	3.5831	5.1567
SS18L1	4.2786	2.9142	2.773	1.7552	3.0752	2.3914	3.0495	2.6085	2.563	2.333	2.3741	2.4792	2.7104	1.8483	2.3372	2.474	2.2162	2.3767	3.0107	2.7151	3.4405	2.4414	4.7011	1.9014	3.3884	2.9198	2.2268	1.3523	2.6775	2.501	3.2393	2.4388	2.9583	2.4871	2.7456	2.524	2.4591	2.8076	2.178	2.644	4.2021	6.7365	6.5052	5.3809	6.1084	4.792	6.0565	2.1448	8.6998
STMN1	10.0307	12.8082	12.6555	13.9144	11.2145	12.1265	25.5043	12.291	18.2853	11.337	14.2119	11.7933	17.7941	16.8054	5.9538	11.7382	13.7825	8.0906	16.213	20.3383	13.8689	15.9624	13.4867	16.106	13.907	16.4787	9.3558	7.8074	14.2583	7.5199	16.403	7.5919	16.3255	20.1904	20.1324	7.9933	10.4508	17.365	12.3851	15.3521	13.4837	10.3462	53.9627	29.9451	18.2716	3.7195	23.332	42.3395	26.0716
TCFL5	2.0295	2.1239	2.3061	2.996	2.1632	1.6187	2.1782	1.8916	3.2904	2.0605	2.7595	1.5812	1.7198	1.5548	1.4939	2.133	1.6207	1.3156	1.7405	2.789	1.9677	2.254	1.6318	3.2138	1.6656	2.6955	2.1075	3.943	2.677	1.2745	2.4977	2.8639	1.8493	2.7273	2.6728	1.22	2.1066	2.1102	1.7876	2.1753	1.9144	4.8603	10.6904	6.8872	4.7562	0.8654	6.4816	3.0481	6.8382
TIA1	8.7155	5.2465	6.2674	9.4203	6.0024	4.3161	7.2619	3.1641	6.8873	4.3882	6.7629	4.7789	4.896	4.8669	2.7955	4.1994	4.6614	3.5536	5.2755	11.1639	5.6946	6.2695	11.1073	6.0099	5.4082	7.9443	3.5241	6.135	6.8045	5.3126	8.39	5.7791	7.9204	6.4165	6.6502	3.5586	4.6011	6.5838	5.4041	7.7777	7.4675	23.8091	11.9849	11.601	9.1796	2.2059	17.9171	5.0458	8.1723
TNFRSF10C	0.3343	0.2712	0.1032	0.5532	0.1675	0.1748	0.2357	0.1568	0.8331	0.2216	0.3417	0.2983	0.2267	0.1018	0.117	0.1649	0.2199	0.233	0.3169	0.3023	0.2326	0.8202	0.2517	0.325	0.1561	0.2295	0.2121	0.1564	0.5926	0.1788	0.3933	0.2114	0.3382	0.1557	0.2183	0.8572	0.2374	0.142	0.5474	0.0656	0.1923	0	0.1778	2.4883	0.321	0.5726	2.1726	0.1852	0.4183
TNS1	11.1603	4.8536	7.7742	57.8168	22.0598	6.4736	7.4849	40.3456	60.5508	10.9076	48.9395	20.3473	6.2004	7.7939	21.6858	7.2411	8.3039	7.8911	9.519	9.9197	6.547	98.5733	7.3278	89.395	13.975	72.1159	21.3124	278.761	61.5758	9.384	20.3998	127.146	16.8951	4.3971	27.7743	20.2088	4.1743	3.2229	16.3914	46.3756	14.9947	2.0143	5.3462	8.6728	3.7469	3.7009	7.3339	6.7932	2.2286
VIPR1	14.5185	14.7746	15.8828	3.1219	15.1813	14.69	13.7384	16.7899	10.8623	13.8284	9.7957	13.6749	12.5257	10.7818	16.9981	15.8765	12.4208	23.9281	16.7643	9.2637	17.8571	3.1364	23.5179	6.2616	9.3987	13.3873	14.2162	1.5353	7.7873	15.3761	18.7623	5.2764	11.4909	18.5473	11.8421	20.7901	18.1652	13.9844	6.8072	9.3769	19.6645	0.1797	7.3799	4.9244	11.073	4.3638	5.6027	3.1274	8.9881
WDR45B	22.8671	25.289	23.748	31.6412	26.2954	23.865	24.7078	23.6133	24.2549	24.3536	20.978	24.4088	21.5831	26.1803	23.8944	22.5349	25.3757	20.9024	25.1541	27.7968	25.8103	24.14	25.5501	23.5754	27.9636	22.2948	23.4791	18.0558	25.8349	22.6693	25.6548	20.8577	21.8073	28.0803	28.5365	23.2516	22.3608	25.8972	26.9605	21.1383	26.4715	54.4667	38.9093	39.8573	49.3885	26.1742	30.4183	28.139	49.0906
WNT5A	3.3091	1.1476	1.5284	1.1442	1.4493	1.554	1.1455	0.8804	1.5631	1.6677	1.6627	2.1952	1.6649	1.1025	0.9601	0.9451	1.2062	0.5317	1.0293	1.5439	1.3019	1.1429	1.1452	1.4442	1.3191	1.4874	0.8932	1.2347	0.8986	1.3373	0.9422	1.1238	2.685	1.055	1.1113	0.7292	1.4719	1.5203	1.4217	2.3994	1.0766	1.7206	2.3328	5.9232	5.012	1.9594	4.0924	4.4966	3.2958
[truncated: 206 more columns]
