# Supplementary material for: Seven bacterial response-related genes are biomarkers for colon cancer
Source: BMC Bioinformatics. 2023 Mar 20;24:103. doi: 10.1186/s12859-023-05204-4 (PMC10026208; doi:10.1186/s12859-023-05204-4)
Supplement: Supplementary file 3 — Additional file 3: Table S2. Differentially expressed genes in the low and high risk score groups. [file 12859_2023_5204_MOESM3_ESM.xls]

Table S2 Differentially expressed genes in the low and high risk score groups
gene	lowMean	highMean	logFC	pValue	fdr
S100A7	0.335084155	1.798059865	2.42384568	0.016225714	0.034436521
RETNLB	26.22907504	9.533007773	-1.460163554	0.000241494	0.000990101
CALB2	1.232799626	3.528313976	1.517040619	1.05E-07	1.46E-06
CST2	1.665969507	3.421776308	1.038383455	3.70E-05	0.000201444
CLCA1	169.4234513	51.42897317	-1.719980329	5.86E-06	4.30E-05
PCSK1N	2.721035127	6.236839836	1.196659629	1.74E-05	0.000107803
HEPACAM2	11.02296771	5.084095665	-1.116449611	3.10E-08	5.32E-07
NTSR1	0.544341928	1.544818685	1.504852449	0.000790852	0.002710342
MUC2	136.105288	59.58364133	-1.191734921	2.38E-06	2.01E-05
SFTA2	1.931985575	4.074293423	1.076465561	1.74E-06	1.54E-05
B4GALNT2	1.93278864	0.767920254	-1.331655475	0.000116534	0.000530598
SFRP2	19.45770411	52.77980822	1.439644618	1.55E-07	1.99E-06
MARCO	1.940884006	4.039194619	1.05735376	3.09E-05	0.000173595
GPX3	6.949152765	14.06038617	1.016727218	8.98E-07	8.83E-06
VGF	1.206905755	4.373365471	1.857430893	9.20E-13	1.03E-10
WIF1	1.406707175	3.689006951	1.390910464	2.45E-05	0.000143372
GP2	3.531676457	0.902089312	-1.969011	5.76E-05	0.000293567
FGF19	1.209760538	3.234378326	1.418766935	7.52E-06	5.31E-05
THBS4	0.951476756	2.29024716	1.267262982	0.00010052	0.00046652
L1TD1	13.27253199	5.999972795	-1.145415754	5.52E-05	0.00028287
EPHB6	0.744467713	2.837648729	1.930414824	6.27E-08	9.42E-07
CLDN9	0.899989761	1.9074287	1.083648636	2.06E-10	8.76E-09
GAMT	0.769707848	1.570114873	1.028487252	5.33E-12	4.17E-10
SPINK4	354.6404004	154.7367456	-1.19654106	6.58E-06	4.75E-05
SCGB2A1	1.777532362	0.807219507	-1.138842883	2.47E-11	1.55E-09
SNORA14B	2.912456577	1.06988296	-1.444783559	0.008258759	0.019636641
CTSE	35.38262235	11.82597862	-1.581081401	7.44E-05	0.000363718
PNMA5	1.039536173	2.737443946	1.396889462	0.017025665	0.035843665
AL928646.1	6.351989462	2.168873916	-1.550262332	0.001416992	0.004429604
CCL19	3.572905157	7.253797683	1.021638889	0.00529807	0.013607929
AP002498.1	2.064886024	0.942931241	-1.130837674	2.27E-09	6.03E-08
UCHL1	1.52438281	3.235772571	1.085884966	9.91E-08	1.40E-06
NNAT	1.261029522	6.838308072	2.439037368	9.09E-06	6.22E-05
CSAG1	0.789266816	1.721972945	1.125477476	0.006518291	0.016150389
PADI3	1.982302018	0.935890359	-1.082765354	0.002097421	0.006237194
RBP1	4.152150149	8.46350284	1.027396269	4.19E-08	6.80E-07
IGFL1	0.613089238	1.730781241	1.497254405	0.000116719	0.000531233
COMP	3.905173393	13.03890822	1.739364563	3.01E-09	7.64E-08
KRT16	0.728865172	3.420973019	2.230682856	0.000484578	0.001800496
MIR4539	0.860657623	1.889021674	1.134127914	0.01696427	0.035733573
PLA2G3	1.541998804	0.699988864	-1.139397771	3.27E-05	0.000181913
FABP4	1.699298879	8.129360463	2.258202239	5.63E-05	0.000287624
SERPINE1	10.15386076	24.67784223	1.281187872	1.68E-17	2.47E-14
MT-TV	15.8828275	2.902863976	-2.451918892	0.012580903	0.027876309
RNU4-1	72.2357426	9.298781241	-2.957599322	0.013380381	0.029295076
PAEP	0.270889686	12.98564215	5.583068083	5.07E-05	0.000262574
IGHGP	47.34108954	105.2673003	1.15289254	0.014536069	0.031410815
CILP	0.600646786	1.566679522	1.383121333	4.21E-06	3.26E-05
KRT14	0.055266218	4.636590658	6.390522658	0.012063632	0.026895675
IGHG4	57.85275979	135.8109266	1.231141868	0.013175015	0.028883026
CACNG4	0.855917265	1.728075336	1.01362286	0.000222414	0.000922145
WNT10A	0.680737145	1.887001868	1.470926113	3.93E-11	2.27E-09
L1CAM	1.075515097	2.624026981	1.286754778	1.04E-08	2.17E-07
RRAD	1.527744918	3.184397384	1.059616701	7.27E-10	2.33E-08
SLITRK6	4.372093049	1.588801794	-1.460384949	6.04E-08	9.19E-07
HSPB7	1.314489537	2.664283782	1.019245099	1.56E-07	2.00E-06
REG4	323.4271478	111.5180664	-1.536163328	4.01E-06	3.13E-05
PLIN4	0.73384716	3.177827952	2.114489493	0.000598427	0.002143164
ST6GALNAC1	58.84706996	27.40287093	-1.102643536	1.04E-15	5.54E-13
CST6	1.126920179	2.53411562	1.169097018	1.59E-05	9.96E-05
