# Supplementary material for: Seven bacterial response-related genes are biomarkers for colon cancer
Source: BMC Bioinformatics. 2023 Mar 20;24:103. doi: 10.1186/s12859-023-05204-4 (PMC10026208; doi:10.1186/s12859-023-05204-4)
Supplement: Supplementary file 4 — Additional file 4: Table S3. Differentially expressed lncRNAs of TCGA CC samples. [file 12859_2023_5204_MOESM4_ESM.xls]

## Sheet: Table S2
Table S3 Differentially expressed lncRNAs of TCGA CC samples
gene	conMean	treatMean	logFC	pValue	fdr
AC104819.3	0.8772	0.3276	-1.42097	1.56e-15	1.77e-14
AC093249.2	0.209383	0.421204	1.00838	2.58e-05	5.83e-05
DHCR24-DT	0.116917	0.239975	1.0374	9.45e-07	2.69e-06
AC025287.2	0.0484829	0.13826	1.51183	1.66e-06	4.52e-06
AC064807.2	0.0503488	0.705098	3.8078	1.87e-13	1.52e-12
AC074050.4	0.0526707	0.218955	2.05556	2.58e-06	6.81e-06
AC012640.3	0.475137	0.168909	-1.49209	1.01e-12	7.38e-12
AC015819.1	0.405234	0.202084	-1.0038	1.45e-12	1.03e-11
AC129492.1	0.0683561	0.205392	1.58724	0.0016553	0.00277533
AL160171.1	0.0521244	0.140118	1.42661	2.61e-05	5.89e-05
AL031666.2	0.0451171	0.18562	2.0406	0.000535575	0.000970962
AC126773.4	0.0307976	0.186806	2.60065	6.42e-19	1.49e-17
AC006017.1	0.0908	0.303917	1.74291	4.35e-05	9.41e-05
AC121757.2	0.0407634	0.148857	1.86858	1.09e-06	3.09e-06
FARSA-AS1	0.0513927	0.261354	2.34637	3.94e-05	8.6e-05
AC078795.1	0.0630683	0.228943	1.86	4.27e-06	1.09e-05
AL031985.3	0.4829	1.27839	1.40454	1.67e-17	2.84e-16
AC141930.1	0.0455878	0.305451	2.74422	0.000648662	0.0011615
C6orf223	0.244356	7.76819	4.99052	1.14e-25	6.94e-23
LINC01996	0.00929024	0.328926	5.1459	3.57e-13	2.79e-12
AC108479.1	0.312827	0.85726	1.45437	1.81e-12	1.26e-11
FENDRR	6.0579	1.7532	-1.78883	1.73e-20	6.18e-19
AC010789.1	0.00789268	1.05287	7.0596	5.25e-08	1.78e-07
CASC15	0.0418902	0.188491	2.16981	7.06e-11	3.78e-10
LINC01555	0.0434098	0.360781	3.05503	1.94e-12	1.34e-11
LINC00323	0.0432488	0.108393	1.32553	0.00125263	0.00213578
RDH10-AS1	0.0284927	0.215247	2.91733	2.05e-06	5.53e-06
AC003991.1	0.221973	0.103272	-1.10394	7.87e-14	6.8e-13
AC073283.2	0.860966	0.0678121	-3.66634	1.92e-25	6.94e-23
LINC02014	0.67181	1.46029	1.12014	1.32e-10	6.77e-10
AP001893.1	0.202717	0.465134	1.19818	0.00268254	0.00435441
MBNL1-AS1	2.12369	0.41319	-2.36169	5.21e-19	1.27e-17
AC010148.1	0.031578	0.113109	1.84072	1.19e-10	6.18e-10
NALT1	1.40979	0.649195	-1.11876	0.00259372	0.00421721
AL442067.2	0.0767707	0.443416	2.53003	2.82e-05	6.31e-05
AC027228.2	0.327817	0.737912	1.17056	9.59e-11	5.03e-10
DTNB-AS1	0.946668	0.295901	-1.67774	1.39e-13	1.16e-12
AC120498.4	0.0558317	0.57219	3.35734	2.55e-10	1.25e-09
AL136988.2	0.0788805	0.259984	1.72068	0.00250681	0.00408268
AC073487.1	0.22981	0.66689	1.53701	2.41e-05	5.47e-05
KCNQ1OT1	0.0227805	0.283795	3.63898	3.62e-15	3.86e-14
LINC01356	0.0252439	0.13192	2.38566	3.44e-15	3.69e-14
AL161668.4	0.333661	0.152366	-1.13084	4.11e-11	2.29e-10
AL034550.1	0.384895	0.795812	1.04796	0.0021073	0.00347967
AC027601.1	0.070978	0.174183	1.29516	3.72e-09	1.52e-08
PGM5-AS1	1.13914	0.0539006	-4.4015	2.16e-25	7.06e-23
AP002336.2	0.175115	0.59007	1.75259	1.41e-10	7.2e-10
AC027644.3	0.0453634	0.109252	1.26806	0.0297218	0.0394382
LINC01979	0.0288268	0.241898	3.06891	6.63e-19	1.53e-17
LINC02595	0.0261341	0.63545	4.60377	8.71e-25	1.9e-22
AC018766.1	0.0849951	0.214942	1.33849	0.00794111	0.0117308
AC005387.2	0.132824	0.341298	1.36151	2e-07	6.29e-07
AC079313.2	0.63879	0.0637148	-3.32564	1.82e-10	9.03e-10
LINC01082	0.376924	0.138037	-1.44922	3.8e-16	4.81e-15
AL390961.2	0.0244244	0.143145	2.55109	0.00490893	0.00756183
LINC01410	0.105032	0.277409	1.40119	0.000677355	0.00120846
AL109614.1	0.310698	1.43241	2.20486	4.91e-08	1.68e-07
HDAC2-AS2	0.0599878	0.139986	1.22254	1.44e-10	7.33e-10
AL360093.1	0.0167902	0.131836	2.97305	0.00364415	0.00576048
AC109479.1	0.0212512	0.125181	2.5584	9.17e-07	2.61e-06
AC253536.6	0.445676	0.904643	1.02135	9.18e-07	2.61e-06
AC091182.1	0.215329	0.100762	-1.09559	4e-12	2.64e-11
AC106772.1	0.0139976	0.260881	4.22015	6.8e-14	5.93e-13
AC133644.1	1.06143	0.386986	-1.45565	2.45e-14	2.28e-13
SMG7-AS1	0.0906293	0.203514	1.16708	7.86e-12	4.88e-11
AL161630.1	0.0780537	0.369064	2.24133	0.0077321	0.011435
SNHG11	1.34556	3.5027	1.38026	1.88e-18	3.87e-17
AL354726.1	0.0666512	0.430305	2.69066	0.0148795	0.0208281
AC078923.1	0.00263415	0.152238	5.85285	4.28e-15	4.54e-14
LINC01186	0.0477439	0.653336	3.77444	4.24e-23	3.87e-21
LINC00865	0.386783	0.189456	-1.02966	9.76e-11	5.1e-10
TUSC8	0.807029	3.07549	1.93012	1.12e-06	3.16e-06
AL354993.1	0.0398195	0.152946	1.94148	0.00752809	0.0111855
AC104024.2	0.00483659	0.11712	4.59786	8.68e-19	1.92e-17
AC105219.1	0.0195463	0.623271	4.99489	9.39e-16	1.11e-14
AC017083.1	0.0525171	0.226751	2.11025	1e-13	8.51e-13
HHLA3-AS1	0.0612341	0.233456	1.93074	0.0113392	0.0162195
AL133370.1	16.5209	7.91593	-1.06147	5.14e-09	2.07e-08
AC092718.3	0.0806927	0.167383	1.05264	2.26e-13	1.82e-12
CATIP-AS2	0.0296585	0.112411	1.92227	0.0353995	0.0462527
AL391427.1	0.0443268	0.163303	1.8813	0.0009166	0.00159825
AC017076.1	0.0366098	0.107831	1.55847	0.00757211	0.0112387
MIR34AHG	0.166568	0.776717	2.22128	1.13e-18	2.47e-17
AC093424.1	0.0927732	0.21186	1.19133	0.0371042	0.0481913
AL590282.2	0.0577732	0.319811	2.46875	0.00684405	0.0102648
AC016405.1	0.0256146	0.289208	3.49707	0.0237171	0.0320006
AC100861.1	0.60452	1.34746	1.15638	4.57e-16	5.71e-15
AC007497.1	0.0498951	0.250764	2.32936	5.38e-10	2.49e-09
VPS9D1-AS1	0.843983	5.6623	2.7461	6.13e-22	3.29e-20
AL596223.2	0.0794341	0.375241	2.23999	4.23e-09	1.71e-08
AC010997.4	0.0938634	0.201136	1.09953	0.00033663	0.000635838
CAPN10-DT	0.306978	0.780375	1.34603	8.2e-16	9.82e-15
AC068790.4	0.115783	0.452247	1.96569	0.0117564	0.0167491
AC092301.1	0.148161	0.358052	1.273	0.000522146	0.000949246
AC078820.1	0.0107902	0.199402	4.20788	5.13e-10	2.4e-09
AC111197.1	0.0477829	0.181912	1.92867	7.38e-06	1.8e-05
AL035461.2	0.413759	1.21477	1.55383	1.03e-12	7.54e-12
MIR3142HG	0.477363	1.71791	1.8475	5.16e-09	2.08e-08
AC025031.4	0.0474415	0.242994	2.3567	1.42e-07	4.59e-07
KCNIP2-AS1	0.0534585	0.154527	1.53136	4.63e-09	1.87e-08
AL590438.1	0.146254	0.518967	1.82717	1.21e-08	4.62e-08
SNHG22	0.0704	0.214133	1.60486	0.000350119	0.000658466
AL138921.1	0.0578463	0.140446	1.27972	1.36e-05	3.2e-05
AL356234.3	0.0229366	0.201397	3.13432	1.15e-11	6.91e-11
AC109322.2	0.0551707	0.189266	1.77844	2.86e-10	1.38e-09
AC005307.1	0.0484878	0.405331	3.06341	0.00576242	0.00875909
LINC00513	0.481115	1.81062	1.91203	1.98e-09	8.48e-09
LINC02163	0.00107317	0.475226	8.79059	5.95e-22	3.27e-20
AL161729.4	0.173944	0.816727	2.23123	7.18e-12	4.48e-11
AL450344.3	0.0607561	0.338972	2.48006	0.0359813	0.0469036
AL133351.4	0.171359	0.374655	1.12855	7.26e-09	2.85e-08
AC244517.7	0.117356	0.535625	2.19033	0.00724534	0.0108129
AC018714.2	0.0221561	0.308555	3.79975	2.07e-11	1.2e-10
AC093752.2	0.0253171	0.125547	2.31004	0.00457459	0.00708294
AL355987.4	0.266327	1.10693	2.05529	1.4e-12	9.99e-12
AC022613.1	1.69821	0.767447	-1.14588	1.82e-11	1.06e-10
AL136162.1	0.202459	0.452284	1.1596	4.34e-08	1.5e-07
TMEM147-AS1	0.431973	1.61038	1.89838	2.84e-21	1.27e-19
LINC01833	0.0147756	0.361284	4.61184	9e-08	2.97e-07
AC078778.1	0.104205	0.316989	1.60501	0.00383176	0.00601828
AC006445.2	0.0504707	0.227087	2.16973	0.000707402	0.00125466
AC010331.1	0.168695	0.347287	1.04171	1.01e-05	2.42e-05
AP000873.2	0.243207	0.535676	1.13917	3.14e-06	8.19e-06
AC111149.2	0.000243902	0.130281	9.0611	1.95e-10	9.65e-10
AL589765.1	0.032739	0.165668	2.33921	0.000535059	0.000970924
MED8-AS1	0.246485	0.575847	1.22418	2.64e-07	8.21e-07
AL359853.1	0.335388	0.0984973	-1.76767	1.06e-13	8.96e-13
AC026333.4	0.244768	0.550246	1.16866	1.59e-06	4.34e-06
AP001107.4	0.235556	0.482527	1.03454	0.00359724	0.00568862
TSPEAR-AS1	0.0521171	0.276808	2.40906	2.19e-08	7.98e-08
AC092168.2	0.0407927	0.835889	4.35693	6.73e-07	1.97e-06
CASC9	0.986478	2.6915	1.44805	5.43e-07	1.61e-06
AC010319.4	0.178693	0.382214	1.0969	3.68e-09	1.51e-08
AC244093.4	0.0503463	0.294703	2.5493	0.013206	0.0186788
AC010320.3	0.0849146	0.307509	1.85654	0.000691627	0.00122945
CD44-AS1	0.178388	1.18809	2.73555	1.9e-11	1.11e-10
AC104024.4	0.0683366	0.153035	1.16313	8.01e-06	1.94e-05
AL034422.1	0.0497732	0.110072	1.14501	0.000182492	0.000360303
DLEU2	0.131076	0.568434	2.11659	7.45e-15	7.41e-14
CARNMT1-AS1	0.0972951	0.381307	1.97051	0.0093756	0.0136192
AC245140.2	0.295249	0.631994	1.09798	1.33e-13	1.11e-12
AC234917.3	0.340244	0.905481	1.41212	2.3e-20	7.77e-19
MATN1-AS1	0.151929	0.341221	1.1673	4.02e-13	3.13e-12
AL353801.1	0.620368	0.119756	-2.37302	1.27e-22	9.07e-21
AC012676.4	0.0905561	0.250066	1.46543	2.31e-05	5.26e-05
AL360091.1	0.0789049	0.249105	1.65857	0.0152279	0.0212714
AC098484.2	0.0476659	0.133666	1.48761	5.23e-07	1.56e-06
AC009948.2	0.0679854	0.144792	1.09069	0.0301488	0.0399238
AC005670.1	0.0243366	0.110781	2.18651	3.41e-05	7.53e-05
AL117332.1	0.280266	0.704631	1.33007	5.19e-12	3.3e-11
AP000866.6	0.124127	0.457758	1.88277	3.36e-07	1.03e-06
LINC00390	0.292612	0.0972042	-1.5899	9.29e-14	7.96e-13
AC110619.1	0.29939	0.120899	-1.30823	7.47e-11	3.98e-10
AC007556.1	0.516012	0.0678736	-2.92648	1.04e-26	3.99e-23
AC026401.3	4.08935	10.6875	1.38598	1.86e-22	1.24e-20
AC007823.1	0.0794488	0.185699	1.22487	1.85e-06	5e-06
AF127577.3	0.0202341	0.571677	4.82034	2.08e-07	6.55e-07
AL161729.2	0.041922	0.311717	2.89446	0.000426293	0.000790364
CRIM1-DT	3.53384	1.60601	-1.13776	2.17e-20	7.47e-19
AC024451.4	0.0551	0.213685	1.95536	0.00333356	0.00530331
AC083805.2	0.0992268	0.403857	2.02504	0.000568715	0.00102583
AL121832.1	0.0572098	0.93485	4.0304	2.91e-18	5.81e-17
AC068658.1	0.0789293	0.271241	1.78094	0.0158194	0.0220573
AC009065.5	3.56964	9.23517	1.37136	1.95e-16	2.63e-15
CLDN10-AS1	0.00522683	0.485156	6.53637	3.6e-12	2.39e-11
SPATA3-AS1	0.0501439	0.258318	2.365	1.5e-17	2.58e-16
MIR4435-2HG	0.079061	0.40733	2.36516	1.76e-24	3.07e-22
PLAC4	0.010939	0.74285	6.08551	2.86e-19	7.52e-18
AC114763.1	0.133161	0.338386	1.3455	4.82e-08	1.65e-07
AC110813.1	0.454744	0.202108	-1.16993	1.04e-15	1.22e-14
AC123912.4	0.669702	0.070423	-3.2494	6e-19	1.43e-17
AL138820.1	0.054561	0.175166	1.68278	0.00529348	0.00811599
AC016722.2	0.0718268	0.182042	1.34168	9.23e-06	2.22e-05
ZNF341-AS1	0.0513854	0.116602	1.18216	5.15e-05	0.000109872
AL121829.2	0.0757268	0.445586	2.55683	4.85e-08	1.66e-07
AC006960.3	0.0367098	0.122015	1.73283	4.46e-05	9.65e-05
AC092338.3	0.216178	0.628963	1.54075	7.27e-13	5.47e-12
AC004241.3	0.459998	0.997244	1.11632	7.68e-08	2.56e-07
LINC02615	0.11159	0.323041	1.53351	5.35e-10	2.48e-09
AC132192.1	0.0604805	0.387159	2.67838	1.33e-06	3.67e-06
AC100821.2	0.0558634	0.22101	1.98413	0.00197762	0.00327379
CASC8	0.2984	1.17309	1.97499	6.9e-17	1e-15
AC022784.6	0.0238902	0.192721	3.01202	2.43e-08	8.76e-08
AL662890.1	0.0272195	0.258087	3.24515	5.51e-13	4.2e-12
AL031275.1	0.0851	0.605508	2.83091	5.55e-05	0.000117905
AL391095.3	0.081661	0.279608	1.77569	2.89e-07	8.93e-07
Z69666.1	0.0371902	0.183417	2.30213	3.19e-05	7.08e-05
AL691482.3	0.851271	3.38055	1.98957	2.63e-12	1.8e-11
AC124283.2	0.334459	0.897807	1.42458	2.19e-11	1.27e-10
CCAT2	0.00529756	0.231401	5.44892	1.75e-09	7.53e-09
AL136307.1	0.0524244	0.354415	2.75713	6.24e-06	1.55e-05
AC127035.1	0.0143976	0.198623	3.78614	0.0307513	0.0406942
HCG15	0.161866	0.358837	1.14853	2.76e-09	1.16e-08
AC090197.1	0.0231878	0.109047	2.23351	0.00012084	0.000245241
AC138466.1	0.047061	0.172673	1.87544	0.0150815	0.0210959
AC073140.2	0.0193	0.19099	3.30683	4.97e-15	5.18e-14
LINC02747	12.385	5.13487	-1.2702	1.4e-15	1.59e-14
BX470102.1	0.85138	4.85473	2.51151	5.61e-20	1.8e-18
AL392089.1	0.058139	0.27729	2.25382	0.00794722	0.0117354
MAP3K5-AS1	0.119361	0.443466	1.89349	0.000438066	0.000807614
SUGT1-DT	0.411293	1.54269	1.90721	7.11e-15	7.13e-14
RNASEH2B-AS1	0.0231585	0.111353	2.26552	4.31e-06	1.1e-05
PABPC4-AS1	0.114839	0.279968	1.28565	0.00918648	0.0133719
NXT1-AS1	0.0340902	0.143301	2.07162	5.65e-09	2.25e-08
AC079140.6	0.437232	0.215188	-1.0228	2.04e-11	1.19e-10
AC010491.1	0.0555756	0.130388	1.23028	3.91e-09	1.59e-08
AC009554.2	0.465473	0.988566	1.08664	0.0135243	0.0190808
AC004900.1	0.0534317	0.114685	1.10191	0.00616071	0.00931463
AC016727.3	0.025439	0.344226	3.75824	0.00336305	0.00534628
MCF2L-AS1	2.29136	6.68606	1.54495	1.58e-13	1.3e-12
HCG25	0.0651439	0.149164	1.1952	6.87e-08	2.31e-07
AL021978.1	0.0803098	0.650912	3.01881	8.23e-12	5.06e-11
AC120498.2	0.493024	0.142096	-1.7948	1.01e-07	3.33e-07
PCAT7	0.379741	0.834468	1.13584	2.49e-07	7.78e-07
BX842570.1	0.261922	1.00139	1.93479	3.21e-17	5.02e-16
CYTOR	0.148651	0.461152	1.63331	1.43e-18	3.04e-17
AC138028.4	0.0845488	0.238784	1.49785	1.03e-09	4.6e-09
AC115522.1	0.294044	0.589898	1.00443	7.68e-06	1.87e-05
AC004076.2	0.104051	0.277312	1.41422	1.51e-09	6.58e-09
LINC01485	0.00997317	0.115051	3.52808	3.24e-10	1.56e-09
AL031600.1	0.274232	0.911335	1.73259	3.6e-11	2.02e-10
AC083806.2	0.0129756	0.113268	3.12586	0.000168743	0.000334502
AC005954.1	0.0584122	0.133682	1.19447	0.00780174	0.0115336
ANKRD10-IT1	4.48359	11.9825	1.41821	6.14e-06	1.52e-05
LINC01914	0.0538195	0.168764	1.64881	0.00269271	0.00436912
AL133410.1	0.235517	0.592295	1.33048	3.92e-10	1.87e-09
AC019254.1	0.0590024	0.123432	1.06487	0.00231892	0.00379556
AC073869.3	0.428483	0.145647	-1.55676	1.94e-12	1.35e-11
AC092143.3	0.110139	0.350714	1.67097	1.4e-10	7.15e-10
AC004943.3	0.0434463	0.121373	1.48214	0.0267952	0.0358579
AP001207.3	0.0333122	0.152775	2.19729	0.000203069	0.000398722
AL359636.2	0.0371854	0.108091	1.53944	0.0253132	0.0340138
MHENCR	2.38972	8.86782	1.89174	6.76e-19	1.54e-17
UICLM	0.0193927	0.255068	3.7173	0.000364175	0.000683918
AC009171.2	0.215641	0.520074	1.27008	1.8e-06	4.89e-06
AC092115.3	0.105051	0.372437	1.82591	1.28e-08	4.84e-08
AC002128.2	0.299027	0.656535	1.1346	0.00308902	0.0049447
PLCG1-AS1	0.044539	0.189372	2.08808	1.31e-09	5.75e-09
AL158837.1	1.23417	0.523282	-1.23788	5.36e-16	6.66e-15
AC004637.1	0.36968	0.141588	-1.38458	1.52e-10	7.68e-10
AL359513.1	0.470178	1.13482	1.27119	6.98e-09	2.74e-08
NSMCE1-DT	0.0495488	0.121183	1.29026	8.79e-09	3.39e-08
AC087175.1	0.0396878	0.105753	1.41393	3.94e-07	1.2e-06
AC002398.1	0.303593	0.677126	1.15729	2.42e-09	1.02e-08
AL117379.1	0.505241	1.69921	1.74982	4.1e-10	1.95e-09
AC145423.2	0.127985	0.426689	1.7372	2.39e-09	1.01e-08
AC002091.2	0.424583	0.165708	-1.3574	4.07e-13	3.15e-12
FAM78B-AS1	0.38259	0.129184	-1.56638	2.34e-12	1.6e-11
AC093849.2	1.0803	0.24917	-2.11623	5.92e-13	4.5e-12
LINC00659	0.0212268	1.72364	6.34342	5.39e-25	1.32e-22
JPX	0.0505683	0.297571	2.55693	1.81e-08	6.69e-08
MNX1-AS1	1.13361	4.47682	1.98155	6.8e-20	2.15e-18
AC004466.2	0.0483976	0.173684	1.84345	0.0255439	0.0342768
AP001610.3	2.33075	0.919597	-1.34172	4.79e-11	2.65e-10
CLLU1-AS1	0.0483659	0.42323	3.12938	3.4e-06	8.8e-06
LINC01160	0.251049	0.109778	-1.19338	2.69e-06	7.09e-06
AL359232.1	0.0437634	0.161741	1.88589	5.22e-18	9.84e-17
AL109615.3	0.0279024	0.755314	4.75861	1.53e-25	6.94e-23
AP002761.1	0.116424	0.291512	1.32416	0.00311314	0.00497723
LINC00114	0.235576	0.769765	1.70823	1.76e-06	4.78e-06
AC116025.2	0.0197244	0.4521	4.51859	3.34e-19	8.58e-18
SOX9-AS1	0.0688195	0.152823	1.15097	4.29e-06	1.09e-05
AL592546.3	0.0088	0.136637	3.9567	0.0340391	0.0446983
AL390198.1	0.170932	0.481785	1.49497	0.000661791	0.00118285
AL136418.1	0.0720805	0.536086	2.89479	4.09e-05	8.89e-05
AC015922.2	8.64524	2.6978	-1.68012	1.28e-21	6.21e-20
LINC02413	0.0530585	0.236617	2.1569	0.0279391	0.0372617
FALEC	0.115924	0.31423	1.43864	1.9e-06	5.12e-06
LINC01050	0.00146829	0.215537	7.19765	2.45e-17	4.01e-16
AF186192.1	0.346602	0.11094	-1.6435	2.19e-17	3.59e-16
AP001029.1	0.100315	0.397784	1.98745	1.97e-05	4.52e-05
AC002511.1	0.578417	0.178295	-1.69785	1.15e-15	1.34e-14
SNHG20	0.450888	1.11898	1.31134	4.84e-19	1.19e-17
AL133243.3	0.153339	0.443195	1.53122	1.25e-05	2.97e-05
AL807752.4	0.0209024	0.135656	2.69821	2.72e-08	9.69e-08
AP001065.3	0.807424	0.34626	-1.22147	7.89e-08	2.63e-07
MIR181A2HG	0.143488	0.694514	2.27508	7.76e-09	3.03e-08
AC009549.1	0.269768	0.0909087	-1.56923	9.85e-08	3.25e-07
LINC01411	0.00849756	0.987468	6.86054	2.16e-16	2.89e-15
AL592211.1	0.131673	0.330263	1.32665	1.22e-06	3.39e-06
AL583810.1	0.187876	0.39441	1.06992	0.000240518	0.000468037
AC064836.3	0.2358	1.0887	2.20697	4.52e-18	8.61e-17
AC090116.1	0.0517707	1.15258	4.47659	6.84e-12	4.29e-11
LINCR-0001	0.0469366	0.424279	3.17623	2.48e-06	6.59e-06
LINC01549	0.00871463	0.11986	3.78176	2.47e-06	6.56e-06
MELTF-AS1	0.331529	1.7178	2.37335	6.15e-23	5.14e-21
AL157395.1	0.036561	0.193651	2.40508	0.00631747	0.00952596
AL670729.3	0.0460976	0.284684	2.6266	5.76e-12	3.64e-11
LINC01594	0.0215902	0.581293	4.75081	1.38e-17	2.41e-16
AC007608.2	0.0014561	0.63494	8.76837	1.39e-07	4.49e-07
AC007038.1	0.336737	0.875784	1.37895	7.2e-07	2.09e-06
DIO3OS	1.40581	2.93082	1.05991	0.0278886	0.0372196
TMCC1-AS1	0.128224	0.262479	1.03353	4.2e-06	1.07e-05
EIF1AX-AS1	0.0324878	0.569705	4.13225	0.00750325	0.0111596
AC025171.4	0.180032	0.365725	1.02251	0.00100926	0.00174663
RHOQ-AS1	0.0743951	0.392251	2.3985	0.0186437	0.0257031
LINC01978	0.0951341	1.32959	3.80487	1.84e-20	6.41e-19
ODF2-AS1	0.0391488	0.175577	2.16507	0.00330454	0.00526393
AL162424.1	1.04655	0.291119	-1.84597	3.17e-17	4.98e-16
TM4SF1-AS1	0.0580341	0.238142	2.03685	2.59e-14	2.4e-13
Z98885.3	0.0605024	0.173543	1.52023	0.0311219	0.0411568
EPB41L4A-DT	0.6566	0.247534	-1.40739	1.08e-17	1.93e-16
UBAC2-AS1	0.276715	0.605848	1.13056	1.41e-11	8.43e-11
AC079766.1	0.116466	0.239339	1.03915	0.0016292	0.00273624
RNF139-AS1	0.132985	0.380947	1.51832	1.65e-13	1.35e-12
AL355834.2	0.0324049	0.157545	2.28149	0.000134488	0.000270422
MCPH1-AS1	0.252505	0.12453	-1.01982	2.21e-16	2.95e-15
ARAP1-AS2	0.0531195	0.24136	2.18387	0.00138812	0.00234844
LINC01126	0.128729	0.264739	1.04023	0.000496812	0.000908237
WASIR2	0.0244854	0.196088	3.00151	3.1e-09	1.29e-08
EMSLR	0.116883	1.0042	3.10291	1.31e-18	2.84e-17
AP000525.1	0.0302463	0.314849	3.37983	7.33e-07	2.13e-06
LINC02323	0.392149	0.849348	1.11495	1.18e-06	3.3e-06
LINC00894	0.109	0.47666	2.12863	2.85e-11	1.61e-10
THBS3-AS1	0.0778854	0.193357	1.31184	1.97e-08	7.21e-08
AC026368.1	0.0768366	0.666744	3.11727	1.56e-15	1.77e-14
AC024560.3	0.235712	0.542013	1.2013	0.000940471	0.00163623
AC073896.2	0.0868585	0.182653	1.07236	8.42e-11	4.45e-10
AP001453.2	0.235766	0.590707	1.32509	1.37e-13	1.14e-12
AP006545.2	0.1162	0.233535	1.00703	0.0342206	0.0449066
LINC01232	0.32421	1.16035	1.83956	1.36e-18	2.93e-17
AC011498.6	0.166976	0.441566	1.40299	1.37e-07	4.44e-07
AL049794.1	0.186278	0.388395	1.06007	0.000183762	0.000362627
AC110769.2	0.067378	0.186894	1.47187	0.000255625	0.000492793
AL121899.1	0.0291366	0.239698	3.04031	6.24e-09	2.47e-08
DDN-AS1	0.0403512	0.276407	2.77611	5.84e-21	2.32e-19
ITPRIP-AS1	0.0235122	0.240966	3.35735	4.98e-07	1.49e-06
LINC00920	0.639544	2.58036	2.01246	1.25e-10	6.46e-10
AP001469.2	0.211663	0.533684	1.33421	6.42e-08	2.16e-07
AL135926.2	0.00992439	0.182674	4.20215	0.000345844	0.000651674
MCM3AP-AS1	0.225873	0.509545	1.1737	4.31e-15	4.56e-14
C2-AS1	0.028761	0.299767	3.38166	3.76e-14	3.43e-13
AC004837.4	0.0555854	0.210785	1.923	3.32e-07	1.02e-06
AC127024.5	0.247585	1.0423	2.07377	3.19e-13	2.52e-12
AC093690.1	0.0413756	0.15753	1.92877	0.0367031	0.047781
AC079804.3	0.119071	0.413014	1.79437	2.67e-06	7.03e-06
AL137060.3	0.0452268	0.184244	2.02637	1.65e-17	2.82e-16
AC124067.3	0.0959732	0.349406	1.8642	5.46e-07	1.62e-06
AP003559.1	0.117076	0.389904	1.73568	1.74e-08	6.43e-08
AC021851.1	0.111732	0.394403	1.81963	4.85e-15	5.06e-14
LINC02656	0.0523073	0.205074	1.97106	0.000824997	0.00144753
AL157838.1	0.275429	0.600415	1.12428	0.000406867	0.000756492
AP002812.3	0.0587195	0.204081	1.79723	0.00978886	0.0141567
AL109984.1	0.110427	0.347087	1.65221	0.00192956	0.0032037
NARF-IT1	0.200515	0.416602	1.05496	0.00034243	0.000646172
AC026356.2	0.0750561	0.320678	2.09508	3.93e-14	3.54e-13
AC008610.1	0.844044	1.84684	1.12967	1.95e-08	7.15e-08
LINC00628	0.139163	0.351968	1.33866	1.28e-10	6.61e-10
AC007099.1	0.00222439	0.843484	8.56681	6.66e-22	3.46e-20
AC027601.5	0.10192	0.261049	1.35689	1.16e-08	4.42e-08
AC021218.1	1.56766	9.28362	2.56607	7.91e-20	2.46e-18
OSBPL10-AS1	0.00473415	0.108488	4.51829	0.000501344	0.000914394
AC118754.1	0.0430098	0.371401	3.11024	1.42e-09	6.2e-09
LINC01315	1.03845	4.126	1.99031	9.5e-17	1.36e-15
AL139384.1	0.235039	0.683216	1.53944	7.35e-09	2.88e-08
AC018695.3	0.015178	0.121933	3.00603	2.25e-05	5.14e-05
AC090004.2	0.490034	0.0923628	-2.4075	9.95e-23	7.37e-21
AC020978.3	0.14861	0.584868	1.97658	0.00109945	0.00188937
AL606834.1	0.393295	0.854101	1.1188	3.23e-05	7.17e-05
GLYCTK-AS1	0.0573854	0.160286	1.48189	0.0282755	0.0376463
AC108463.2	0.0408561	0.213719	2.38709	4.59e-07	1.38e-06
AL133153.2	0.10382	0.295056	1.50691	3.16e-06	8.21e-06
AC006064.3	0.103149	0.231333	1.16524	0.000818243	0.00143719
AC099518.1	0.077122	0.236734	1.61805	1.36e-07	4.42e-07
AL035416.1	0.0281805	0.216235	2.93983	0.000509288	0.00092759
AC092119.2	0.495456	1.11435	1.16937	1.4e-07	4.52e-07
AC007405.1	0.0218659	0.139056	2.66892	6e-15	6.13e-14
AL035071.2	0.0848024	0.587314	2.79195	1.36e-05	3.21e-05
AC073896.4	0.0560829	0.154671	1.46357	0.000492861	0.000902276
AC007277.1	0.00692683	0.389089	5.81176	1.42e-13	1.17e-12
AL359711.2	1.05342	0.360999	-1.54501	1.46e-14	1.41e-13
CHN2-AS1	0.0342268	0.796874	4.54115	3.1e-12	2.08e-11
TMEM220-AS1	0.73158	0.157484	-2.21581	7.9e-24	1.07e-21
AC008494.3	0.579454	0.213548	-1.44013	2.45e-20	8.21e-19
HHIP-AS1	0.621022	0.307167	-1.01562	2.42e-14	2.26e-13
AC005775.1	0.0985561	0.221663	1.16935	1.2e-07	3.93e-07
LINC02577	0.00412195	0.485534	6.8801	2.4e-25	7.26e-23
AC016737.1	0.156544	0.524347	1.74395	5.11e-11	2.81e-10
AL512356.4	0.0349073	0.155367	2.15408	9.68e-06	2.32e-05
AC136475.5	0.047878	0.197448	2.04404	1.53e-06	4.2e-06
LINC01614	0.0162561	1.03419	5.99138	2.88e-17	4.57e-16
AC090164.4	0.38931	0.136233	-1.51484	1.65e-14	1.56e-13
SNHG4	1.06377	4.50343	2.08184	7.98e-21	3.04e-19
AC107959.3	0.0747805	0.698112	3.22273	3.05e-19	7.97e-18
AL132642.1	0.817232	0.12283	-2.73408	1.48e-23	1.76e-21
AC008105.1	0.0580439	0.160423	1.46666	1.06e-07	3.49e-07
LINC02023	1.15154	0.0884247	-3.70297	6.79e-23	5.44e-21
AC004837.2	0.137522	0.764314	2.4745	4.87e-08	1.67e-07
RBPMS-AS1	0.154373	0.488194	1.66103	4.25e-11	2.37e-10
AC009262.1	0.0343805	0.217075	2.65853	1.73e-10	8.58e-10
MACORIS	0.414705	0.186178	-1.1554	5.98e-09	2.37e-08
AP000763.3	0.0600683	0.170726	1.50701	0.0370871	0.048185
AC107308.1	0.0294293	0.308468	3.3898	2.1e-06	5.65e-06
LINC00622	0.123351	0.30197	1.29163	0.00164539	0.00276107
AL590004.3	0.00568293	0.142956	4.6528	1.39e-17	2.42e-16
AL596247.1	0.0579951	0.442708	2.93235	0.00425802	0.00662153
AL390195.1	0.118424	0.361145	1.60861	7.64e-09	2.98e-08
AC096751.2	0.792183	0.385844	-1.03782	6.31e-10	2.88e-09
AL445490.1	0.0570049	0.148244	1.37882	0.0107033	0.0153772
AC009975.1	0.0120854	0.317641	4.71607	9.16e-07	2.61e-06
UCA1	0.211932	4.13785	4.28721	4.7e-16	5.85e-15
AP006748.1	0.38271	0.827954	1.1133	0.000417229	0.000774656
AL031716.1	0.330898	0.994417	1.58747	5.52e-10	2.55e-09
LINC01169	0.00666585	0.572579	6.42454	2.73e-10	1.33e-09
RUSC1-AS1	0.613339	1.91316	1.6412	6.89e-14	6e-13
AC005180.1	1.06422	0.141052	-2.9155	5.9e-22	3.27e-20
AC015849.3	1.01336	2.30368	1.1848	5.61e-06	1.4e-05
LINC00524	0.00977805	0.159025	4.02356	1.28e-06	3.54e-06
C6orf99	0.180437	0.381598	1.08056	1.66e-10	8.3e-10
AL031667.3	0.081178	0.391239	2.26889	9.78e-09	3.76e-08
AC023509.6	0.0192268	0.264377	3.7814	0.0300838	0.0398781
AL807776.1	0.201295	0.0958383	-1.07064	4.27e-13	3.3e-12
AC010998.3	1.45884	0.448269	-1.70238	1.93e-17	3.2e-16
AC007128.2	0.00479268	0.195987	5.35378	3.36e-17	5.24e-16
AC006237.1	0.271266	0.0886465	-1.61357	3.37e-16	4.31e-15
TRG-AS1	0.33129	0.162476	-1.02787	3.96e-12	2.61e-11
AF064858.1	0.222598	1.09863	2.3032	1.07e-05	2.56e-05
AC004231.1	0.0314122	0.204217	2.70071	0.00044597	0.000820643
ZFPM2-AS1	0.0291488	0.160511	2.46117	3.67e-08	1.28e-07
AC118344.1	0.108344	0.26945	1.3144	0.0112461	0.0161098
Z92544.1	0.245817	0.575216	1.22652	1.17e-10	6.06e-10
AC024575.1	0.176883	0.354016	1.00102	3.81e-07	1.16e-06
DELEC1	0.0366366	0.1204	1.71648	0.00132115	0.00224287
AC027288.3	0.0442122	0.125829	1.50895	0.0321446	0.0423665
STPG3-AS1	0.0919951	0.21236	1.20688	0.000573403	0.00103334
AP001429.1	0.060161	1.12146	4.2204	3.09e-07	9.54e-07
AL138999.1	0.113251	0.381849	1.75348	0.000243919	0.000473484
B4GALT1-AS1	0.774583	0.254849	-1.60378	6.71e-22	3.46e-20
AC026470.2	0.0746683	0.539633	2.85341	0.00592814	0.00898723
AGAP2-AS1	0.196834	1.04639	2.41037	5.86e-16	7.23e-15
AC009996.1	0.138344	0.531493	1.94179	9.18e-08	3.03e-07
NEAT1	8.7087	35.3902	2.02282	0.000818376	0.00143719
AL353807.2	0.0639293	0.231211	1.85466	2.86e-05	6.38e-05
AC107081.1	0.0492073	0.2673	2.44152	3.02e-12	2.04e-11
LINC01389	3.3096	1.63118	-1.02074	7.17e-12	4.48e-11
AC009951.6	0.533339	0.106115	-2.32943	2.83e-23	2.85e-21
ZFHX2-AS1	0.0487707	0.114694	1.2337	1.18e-07	3.85e-07
AL133230.1	0.0473	0.255714	2.43462	8.39e-08	2.78e-07
AC099811.1	0.0164488	0.272755	4.05156	0.000399512	0.00074458
SNHG17	1.09932	5.38632	2.29269	1.94e-23	2.08e-21
AC007342.4	0.642302	1.69633	1.40109	3.94e-11	2.2e-10
AC020765.2	0.0768878	0.285785	1.89411	5.14e-06	1.29e-05
AL031705.1	0.0781439	0.199034	1.34881	7.44e-05	0.000155173
AL158825.2	0.16122	0.427604	1.40725	0.00125465	0.00213737
AL359921.1	0.0588146	0.181839	1.62841	0.00167635	0.00280702
AP000851.1	0.00377561	0.227174	5.91095	7.29e-13	5.47e-12
AC022144.1	0.119195	0.556764	2.22374	5.56e-13	4.23e-12
AL357140.4	0.0332902	0.154362	2.21315	0.00994791	0.0143684
AC239584.1	0.00696585	0.432401	5.95593	4.71e-12	3.03e-11
AL355312.2	0.0381488	0.116708	1.61319	1.1e-05	2.63e-05
AC005519.1	0.190817	0.429097	1.16912	2.54e-06	6.71e-06
AC020915.1	0.257424	0.746271	1.53555	6.19e-05	0.000130727
AC073842.2	0.182893	0.51759	1.50081	5.26e-10	2.44e-09
AL354836.1	0.705256	2.02746	1.52345	2.65e-13	2.11e-12
AL356299.2	0.112941	0.849674	2.91133	6.22e-19	1.47e-17
AC002511.2	1.2467	0.412259	-1.59649	1.36e-14	1.33e-13
AC005277.2	0.346939	0.147642	-1.23258	1.42e-08	5.32e-08
AC135178.4	0.0934049	0.273245	1.54863	1.33e-06	3.68e-06
AL162595.1	0.706585	1.99603	1.4982	5.44e-19	1.32e-17
AC022211.1	0.340666	0.70441	1.04806	0.000295838	0.000564494
SLC2A1-AS1	0.0407317	0.140754	1.78895	1.36e-08	5.1e-08
AC008551.1	0.0305683	0.326784	3.41823	0.000302282	0.000575392
GAS5	17.1726	44.4432	1.37185	6.25e-19	1.47e-17
LINC01270	0.0337732	0.136684	2.01689	2.36e-16	3.11e-15
AC008763.1	0.0779707	0.325925	2.06353	6.23e-11	3.34e-10
AL669831.7	0.0295537	0.172143	2.5422	5.66e-07	1.67e-06
AC034229.4	0.138429	0.36038	1.38037	0.00374841	0.00589917
AC026254.2	0.0769488	0.182549	1.24631	3.82e-05	8.36e-05
LINC01730	0.0382366	0.444411	3.53887	3.88e-18	7.42e-17
AC114811.2	0.0289049	0.123548	2.09569	6.98e-10	3.17e-09
BCL2L1-AS1	0.091522	1.04434	3.51233	0.0280781	0.0374216
AL139082.1	0.0725634	0.159271	1.13417	0.00370051	0.00583783
CDC42-IT1	0.0272146	0.297852	3.45214	0.00129933	0.00220964
ATP2A1-AS1	0.152895	0.778659	2.34845	1.99e-15	2.2e-14
LINC00460	0.00404146	0.639322	7.30552	6.54e-25	1.51e-22
AC137894.1	0.047539	0.281558	2.56625	3.91e-05	8.56e-05
AC112484.3	0.119766	0.443537	1.88884	0.000855305	0.00149802
FOXP4-AS1	0.528868	2.94643	2.47799	6.67e-22	3.46e-20
AL355802.3	0.0485366	0.232849	2.26225	8.38e-09	3.25e-08
AC116025.1	0.0265049	0.132446	2.32107	0.00240219	0.00392042
AL353804.2	0.0649561	0.582655	3.1651	2.19e-05	5e-05
AC016355.1	1.5939	0.720505	-1.14549	2.15e-18	4.39e-17
BX640514.2	0.0276024	0.186636	2.75736	1.53e-12	1.07e-11
ZNF346-IT1	0.143641	0.398688	1.47279	3.38e-05	7.47e-05
AC145423.1	0.116159	0.62564	2.42924	9.44e-14	8.04e-13
AL008718.3	0.093861	0.321677	1.77702	0.00538677	0.00823649
AF287957.1	0.190678	0.0938653	-1.02247	1.61e-13	1.32e-12
AC025034.1	0.190834	0.417784	1.13044	0.0225447	0.0305869
FEZF1-AS1	0.00232683	1.63861	9.45989	1.9e-21	8.58e-20
LINC01719	0.0708366	0.157351	1.15142	8.16e-07	2.35e-06
AC133528.1	0.0733024	0.280436	1.93574	4.42e-10	2.08e-09
AC068790.5	0.16292	0.553984	1.76568	0.000433239	0.000800596
AC008434.1	0.0834854	0.196701	1.23641	0.000837791	0.00146866
AC110995.1	0.702627	0.125384	-2.4864	4.55e-23	4.06e-21
AL022322.1	0.766849	1.75953	1.19817	1.47e-07	4.74e-07
AC009065.2	1.57037	5.57749	1.82851	6.5e-18	1.22e-16
AL161431.1	0.0335	2.23768	6.0617	1.61e-18	3.39e-17
AC018521.6	1.46584	0.693997	-1.07873	1.25e-15	1.44e-14
LINC02561	0.0518707	0.17999	1.79493	7.56e-05	0.000157478
AC103740.1	0.361344	0.109742	-1.71926	2.98e-18	5.91e-17
AC132938.2	0.0573195	0.128529	1.165	0.00927293	0.0134851
AC010542.5	0.618749	1.76681	1.51372	4.35e-12	2.84e-11
AL591178.1	0.466176	1.00867	1.11352	0.00348167	0.00551697
AC015871.6	0.0464463	0.237301	2.35308	0.000434452	0.000802459
AC020916.1	0.726332	2.05006	1.49696	1.63e-11	9.63e-11
AC016745.1	0.0167293	0.21259	3.66763	1.25e-10	6.46e-10
AC009630.4	0.017139	0.111375	2.70007	2.29e-10	1.12e-09
AP001412.1	0.0715098	0.225625	1.65771	5.98e-08	2.02e-07
ZNF8-ERVK3-1	0.0504829	0.12567	1.31577	9.8e-10	4.4e-09
AC004080.1	0.0153659	0.780007	5.66569	1.67e-10	8.33e-10
AC020659.1	0.0160366	0.306627	4.25704	8.38e-15	8.3e-14
AC008456.1	0.0265463	0.403544	3.92614	3.6e-07	1.1e-06
AC026356.1	0.193485	0.857524	2.14795	4.6e-17	7e-16
AL365181.3	4.54668	11.2002	1.30063	9.38e-14	8e-13
U47924.3	0.10559	0.256379	1.2798	2.68e-05	6.03e-05
GCC2-AS1	0.136759	0.308003	1.17131	2.54e-10	1.25e-09
AP005233.2	0.188278	2.7869	3.88773	7.56e-16	9.1e-15
AC073611.1	0.0438829	0.117215	1.41743	1.08e-12	7.8e-12
LINC00624	0.0385341	0.177507	2.20366	7.58e-06	1.85e-05
AC037487.1	0.018878	0.116185	2.62165	0.000374633	0.000702214
AL161452.1	0.0371659	0.139668	1.90995	7.33e-10	3.32e-09
U73166.1	0.0842756	0.28946	1.78018	5.19e-12	3.3e-11
AC010973.2	0.0888829	0.355533	2	4.06e-14	3.64e-13
AL732437.3	0.0118	0.156042	3.72507	2.18e-11	1.26e-10
AP006621.2	0.690361	1.60955	1.22124	6.01e-05	0.000127161
AC024060.2	1.83885	3.76829	1.03511	5.24e-10	2.44e-09
LINC02341	0.012161	0.184214	3.92105	2.37e-08	8.59e-08
AC092755.2	0.0650951	0.224681	1.78726	0.0191379	0.0263104
PRSS30P	0.108673	0.420405	1.95178	3.81e-09	1.55e-08
AP006545.1	0.107266	0.305895	1.51185	2.01e-07	6.32e-07
SETBP1-DT	0.422815	0.155492	-1.44319	3.07e-19	7.97e-18
AC104823.1	0.00856585	3.17705	8.53487	3.26e-18	6.41e-17
AC144831.1	0.989612	0.272264	-1.86186	1.01e-20	3.77e-19
ARHGEF38-IT1	0.0989146	0.755751	2.93366	3.1e-09	1.29e-08
AC005261.1	3.17145	6.68319	1.0754	4.1e-14	3.66e-13
AC105036.3	0.0599585	0.129861	1.11493	0.0314128	0.0415136
SPAG5-AS1	0.098278	0.200364	1.02768	6.41e-06	1.59e-05
AC103706.1	0.168383	0.846344	2.3295	2.61e-13	2.08e-12
AC010834.3	0.493561	1.22137	1.3072	6.5e-06	1.6e-05
AC022034.1	1.16951	0.268438	-2.12325	1.67e-18	3.48e-17
AC091729.2	0.0385366	0.135336	1.81224	0.00538036	0.00822989
AC148476.1	0.182515	0.537456	1.55814	4.74e-10	2.23e-09
FIRRE	0.00782927	0.426141	5.76631	2.36e-22	1.54e-20
KANSL1L-AS1	0.104639	0.413097	1.98106	1.16e-06	3.24e-06
AL360181.1	0.19711	0.529025	1.42434	0.002721	0.00440886
CA3-AS1	1.29675	0.190643	-2.76595	3.6e-23	3.44e-21
AC108063.1	0.0311244	0.20338	2.70806	0.0228713	0.0309871
AC058791.1	0.0430805	0.806847	4.22719	8.47e-06	2.05e-05
AC138230.1	0.160973	0.3813	1.24411	4.23e-10	2e-09
LINC00853	0.395144	0.948302	1.26297	1.23e-10	6.38e-10
ELOA-AS1	0.159771	0.361208	1.17683	2.82e-11	1.59e-10
AC007608.1	0.0356415	0.506186	3.82804	7e-06	1.72e-05
AL354953.1	0.266427	1.15967	2.12191	3.9e-12	2.58e-11
TMED2-DT	0.172056	0.357496	1.05505	1.02e-11	6.22e-11
AC012313.8	0.0418878	0.12362	1.56131	2.28e-13	1.83e-12
AP001053.1	0.0412024	0.124163	1.59144	5.73e-05	0.000121473
AC113139.1	0.16472	0.426623	1.37295	0.000539527	0.000976772
SNHG15	2.13598	8.19064	1.93908	4.34e-25	1.22e-22
AL390957.1	0.0211951	0.115339	2.44408	8.14e-12	5.01e-11
AC055717.2	0.00318049	1.26045	8.63048	1.98e-16	2.66e-15
AL121992.3	0.237837	0.488096	1.03719	0.00159968	0.00268782
MCCC1-AS1	0.148856	0.379873	1.3516	1.6e-06	4.36e-06
AC087482.1	0.304168	0.11201	-1.44125	7.04e-11	3.77e-10
ZMIZ1-AS1	0.0953293	0.220491	1.20973	1.98e-08	7.27e-08
AC000123.1	0.751639	1.60973	1.09871	9.7e-07	2.75e-06
AC123768.1	0.054039	0.133592	1.30576	6.83e-05	0.000143266
AL117327.1	0.0313829	0.11435	1.8654	1.56e-08	5.79e-08
AC006042.1	1.68792	3.79786	1.16994	1.65e-06	4.49e-06
LMO7-AS1	0.0635756	0.46363	2.86643	3.05e-15	3.29e-14
AC123023.1	0.0229537	2.04974	6.48057	8.65e-20	2.67e-18
EPHA1-AS1	0.0329561	0.114675	1.79893	0.00422429	0.00657429
AC004594.1	0.0189634	0.149909	2.98279	0.00237277	0.00387724
AL136038.4	0.094122	0.203096	1.10956	3.1e-08	1.1e-07
AC005479.2	0.0856	0.290276	1.76174	1.14e-06	3.2e-06
AC009404.1	0.257395	0.688169	1.41878	6.21e-15	6.32e-14
SPRY4-AS1	0.0165317	0.181617	3.45759	8.84e-24	1.16e-21
AC005618.1	0.138517	0.332242	1.26217	0.00076347	0.0013474
AF241728.2	0.0524293	0.109871	1.06737	0.0144475	0.0202596
AC136475.7	0.0491585	0.341483	2.7963	1.3e-09	5.72e-09
AC025154.2	0.00539512	0.431181	6.32049	1.47e-19	4.11e-18
AC110285.3	0.0212098	0.346125	4.02849	4.47e-07	1.35e-06
AP006621.4	0.1432	0.323766	1.17692	0.000701375	0.00124509
AC099518.2	0.322588	0.68	1.07584	9.59e-06	2.3e-05
LINC02057	0.861505	0.171357	-2.32985	2.25e-20	7.68e-19
AC024940.5	0.0441732	0.178181	2.0121	0.00113774	0.00195006
FLJ31356	0.0908829	0.188595	1.05321	0.000122305	0.000247574
AC134312.5	0.0388951	0.236313	2.60304	1.43e-11	8.49e-11
AC145207.8	0.205698	0.453708	1.14124	0.00805951	0.0118923
AC104365.1	0.0090561	0.419517	5.5337	7.45e-07	2.16e-06
CRNDE	0.0187512	0.610193	5.02421	1.09e-24	2.15e-22
DIAPH2-AS1	0.0232732	0.324752	3.8026	3.65e-08	1.28e-07
AL513218.1	0.0697512	0.232505	1.73697	2.24e-06	6.02e-06
AC078993.1	0.0640537	1.56272	4.60864	0.000444206	0.000818164
AL035071.1	1.97795	4.04425	1.03186	2.38e-08	8.59e-08
SLCO4A1-AS1	0.330059	4.95051	3.90678	4.98e-19	1.22e-17
Z83843.1	0.651902	3.54819	2.44436	5.15e-05	0.00010992
U47924.1	0.113495	0.389411	1.77866	2.51e-08	9.01e-08
AC011700.1	0.0270707	0.151125	2.48094	2.9e-12	1.97e-11
AC016831.6	0.0230317	0.155674	2.75684	3.47e-19	8.84e-18
AC092171.3	0.373651	0.994665	1.41252	3.48e-16	4.43e-15
AC026704.1	0.0951854	0.523951	2.46062	6.78e-18	1.25e-16
AC087392.4	0.109059	0.223009	1.032	0.0241391	0.0325476
AC104841.1	0.137607	0.625631	2.18475	0.000135744	0.000272809
AL022324.3	0.0286	0.118766	2.05404	0.00188375	0.00313693
AP003390.1	0.635963	1.47027	1.20907	3.44e-06	8.9e-06
DLGAP4-AS1	0.0571049	0.239377	2.0676	1.08e-09	4.81e-09
AC010359.3	0.00736585	0.278419	5.24026	0.00196959	0.00326325
AL590101.1	0.155388	0.317284	1.0299	0.00321372	0.00512759
AL121583.1	0.239632	0.512851	1.09772	0.000128742	0.000259268
AL121820.2	0.224595	0.621098	1.46749	1.3e-06	3.6e-06
AL590133.1	0.0929927	0.196053	1.07605	0.00341357	0.00542001
HOTAIR	0.0224415	0.267754	3.57667	0.00280513	0.00453092
AC009570.2	1.59863	0.12437	-3.68413	4.09e-24	5.95e-22
AP001107.5	1.20291	0.173974	-2.78959	9.69e-17	1.38e-15
AC121761.1	0.284468	1.05044	1.88465	5.04e-14	4.46e-13
AL590714.1	0.437944	1.39413	1.67054	7.85e-05	0.000163085
NARF-AS1	0.0371561	0.111491	1.58526	0.000130837	0.000263216
AC007493.1	0.00281951	1.20207	8.73586	4.66e-17	7.06e-16
AC007130.1	0.0477049	0.864975	4.18045	0.00727133	0.0108476
AC097500.1	0.164254	0.530877	1.69245	0.0226341	0.0306975
FOCAD-AS1	0.0893	0.312436	1.80683	3.9e-07	1.19e-06
LINC01124	0.273349	1.63526	2.58071	4.48e-15	4.73e-14
AC104530.1	0.570363	0.239949	-1.24916	8.96e-14	7.7e-13
C17orf77	0.0618707	0.999093	4.01329	1.7e-06	4.64e-06
AL355607.1	0.764098	0.111417	-2.77779	9.82e-06	2.35e-05
AC011466.3	0.041439	0.144889	1.80589	7.83e-08	2.61e-07
AC079142.1	0.10078	0.21335	1.08201	0.000272281	0.000522337
LINC01694	0.0271976	0.211162	2.9568	7.05e-06	1.73e-05
AL163953.1	0.0781634	1.13055	3.85439	3.73e-19	9.44e-18
AL022724.3	0.792488	0.237983	-1.73553	9.35e-17	1.34e-15
AP000704.1	0.0681415	0.15304	1.16731	4.59e-12	2.98e-11
AP000697.1	0.00144878	0.382158	8.04319	2.52e-16	3.32e-15
LINC00896	0.124961	0.580211	2.2151	1.1e-13	9.31e-13
LINC00892	0.316634	0.13395	-1.24113	2.89e-12	1.96e-11
CCR5AS	1.07753	2.35129	1.12572	4.34e-07	1.31e-06
AC116407.2	0.326934	0.82472	1.3349	3.67e-08	1.28e-07
AC012065.2	0.194817	0.452568	1.21602	0.00212808	0.00350955
AL365361.1	1.56986	0.390507	-2.00721	1.35e-19	3.91e-18
Z99289.2	0.00548049	0.114784	4.38847	3.2e-06	8.32e-06
AC245052.4	0.0515171	0.127321	1.30535	5.13e-08	1.75e-07
AL161785.1	0.425151	0.16823	-1.33754	3.59e-15	3.84e-14
AC012363.1	0.00376341	0.117533	4.96488	5.58e-10	2.57e-09
PCAT14	0.00873658	0.585068	6.06539	7.31e-05	0.000152719
AC005776.2	0.0865244	0.198629	1.1989	7.62e-07	2.21e-06
AC023825.2	0.038678	0.330077	3.09322	3.12e-08	1.1e-07
UCKL1-AS1	0.143988	0.478801	1.73348	2.58e-09	1.08e-08
AC137630.3	0.0943122	0.276115	1.54975	0.00569594	0.00866533
AC006230.1	0.142776	0.401077	1.49013	1.59e-12	1.11e-11
AC116351.2	0.0850317	0.377549	2.15059	1.37e-10	6.99e-10
PDE9A-AS1	0.779837	0.0883757	-3.14145	1.34e-17	2.34e-16
AC244093.5	0.050739	0.233349	2.20132	2.77e-06	7.26e-06
AL096854.1	0.0195268	0.618467	4.98517	1.24e-07	4.03e-07
MANEA-DT	0.0903756	0.205592	1.18578	0.00151896	0.00255658
AL138999.2	0.0111488	0.22602	4.34149	4.08e-07	1.24e-06
LINC01942	0.028261	0.216167	2.93526	2.5e-09	1.05e-08
AL591069.1	0.0168732	0.325336	4.26913	2.55e-08	9.14e-08
C5orf66-AS1	0.940637	0.319908	-1.55598	8.99e-16	1.07e-14
AL353150.1	0.169549	1.11762	2.72066	7.21e-19	1.62e-17
AC114956.2	0.102812	0.217898	1.08364	1.9e-05	4.38e-05
AL139351.3	0.0125805	0.115355	3.19682	8.97e-13	6.66e-12
AC146507.3	0.0794415	0.281157	1.82341	0.00387076	0.00606981
LINC00954	0.0919512	0.254438	1.46838	0.00459601	0.00710776
AC233280.1	0.0451829	0.121218	1.42375	2.92e-06	7.65e-06
BX255925.4	0.418051	1.3451	1.68596	1.49e-05	3.49e-05
AL023803.3	0.0278732	0.182965	2.71462	6.79e-09	2.67e-08
AC007128.1	0.0169439	0.608699	5.16689	1.03e-21	5.16e-20
AC036108.3	1.19861	0.183074	-2.71086	1.86e-16	2.53e-15
AL731569.1	0.154151	0.358786	1.21878	1.76e-11	1.03e-10
AC008543.1	0.0473854	0.110914	1.22693	4.64e-07	1.39e-06
GS1-124K5.4	0.412951	1.09348	1.40488	2.1e-15	2.3e-14
AC138904.1	0.0661854	0.354672	2.4219	1.69e-10	8.41e-10
AC005180.2	1.52487	0.217529	-2.8094	7.42e-21	2.88e-19
AL022311.1	0.0493195	0.148231	1.58762	2.58e-17	4.18e-16
LINC02568	3.30293	0.504598	-2.71054	2.95e-21	1.29e-19
AC099791.2	0.0375268	0.181873	2.27694	1.95e-08	7.16e-08
RASSF10-DT	0.132146	0.437634	1.72759	5.05e-06	1.27e-05
LINC01748	0.0254732	0.474227	4.21853	1.59e-14	1.52e-13
SEPTIN9-DT	0.283134	0.123812	-1.19334	8.25e-13	6.15e-12
LINC01234	0.00191951	0.439626	7.83939	6.68e-18	1.24e-16
AC010530.1	0.11191	0.233715	1.06241	0.0185774	0.0256297
AC130371.2	1.9155	0.508536	-1.9133	1.53e-21	7.23e-20
AL137800.1	0.0175732	1.51756	6.43223	3.38e-12	2.25e-11
UBE2Q1-AS1	0.146717	0.346371	1.23928	0.000956418	0.00166177
AC087277.2	1.91936	0.810337	-1.24403	7.27e-14	6.3e-13
AC027373.1	0.119634	0.317066	1.40615	2.34e-08	8.51e-08
AL442128.2	0.0741366	0.208056	1.48871	5.01e-07	1.5e-06
AL122058.1	0.0192293	0.109179	2.50532	0.000773566	0.00136399
AC007216.2	0.108054	0.390936	1.85518	2.7e-05	6.07e-05
AL137782.1	0.0414707	0.412063	3.3127	9.89e-12	6.02e-11
SNHG1	3.62088	13.8979	1.94045	1.44e-23	1.76e-21
PSPC1-AS2	0.375156	0.896074	1.25613	8.12e-05	0.000168343
AC005387.1	0.191702	0.420072	1.13177	2.25e-06	6.04e-06
AC026336.3	0.00130976	0.985525	9.55545	5.64e-16	6.99e-15
DDX59-AS1	0.0641	0.173417	1.43585	0.00147105	0.00248232
AC034139.1	0.561671	0.143442	-1.96925	1.76e-22	1.19e-20
LINC02331	0.0102659	0.183628	4.16086	3.26e-13	2.57e-12
AC008083.2	0.0227122	0.21918	3.27058	1.32e-08	4.96e-08
AC073529.1	0.0634171	0.197925	1.64201	5.36e-15	5.53e-14
ZNF582-AS1	0.311354	0.106723	-1.54468	1.47e-17	2.53e-16
LINC02000	0.792451	0.0659465	-3.58695	4.06e-26	3.99e-23
AC012184.3	0.137488	0.323498	1.23445	1.69e-09	7.31e-09
AL442067.1	0.1178	0.819574	2.79853	3.55e-08	1.25e-07
CPNE8-AS1	0.60441	0.235919	-1.35724	1.56e-16	2.14e-15
AC100823.1	0.0321073	0.280833	3.12874	0.000537282	0.000973158
AC010719.1	0.724668	3.6299	2.32454	1.71e-16	2.33e-15
AL080317.1	0.157254	0.590807	1.90959	5.15e-10	2.4e-09
AC024361.3	0.0873146	0.237448	1.44332	0.000237149	0.000462629
BX890604.1	0.229617	0.687191	1.58148	1.36e-19	3.91e-18
AC135050.4	0.0478317	0.159377	1.7364	8.01e-06	1.94e-05
THUMPD3-AS1	1.05004	2.29969	1.131	4.27e-11	2.37e-10
SUGCT-AS1	0.0101902	0.200128	4.29566	1.13e-12	8.12e-12
LINC02340	0.0425293	0.185192	2.12249	4.89e-06	1.24e-05
AC073283.1	0.0387049	0.393319	3.34511	1.89e-13	1.54e-12
AC040169.3	0.201261	0.522167	1.37544	1.84e-07	5.82e-07
AC074044.1	0.0345195	0.120072	1.79841	5.94e-06	1.48e-05
MIR503HG	0.0637537	0.630021	3.30482	2.98e-20	9.84e-19
AC104088.2	0.0946756	0.304524	1.68549	1.12e-07	3.65e-07
BBOX1-AS1	0.0740683	2.42859	5.03512	4.9e-18	9.29e-17
AF111167.2	0.513788	0.166391	-1.62659	1.67e-24	3.07e-22
AL354707.1	0.6362	1.68052	1.40135	1.19e-09	5.27e-09
AL355388.1	0.177951	0.365111	1.03685	2.36e-06	6.3e-06
AL031055.1	0.177654	0.378719	1.09206	2.4e-05	5.45e-05
AL078604.2	0.0349	0.106301	1.60686	0.000307147	0.000583803
MALAT1	10.4546	153.106	3.87232	2.63e-08	9.4e-08
LINC02038	4.43327	1.21796	-1.86391	7.82e-21	3.01e-19
AL513542.1	0.368095	0.085059	-2.11354	2.84e-17	4.54e-16
ASAP1-IT2	0.0160561	0.13496	3.07134	0.00840456	0.0123273
AC061992.2	0.115322	0.235213	1.0283	2.26e-06	6.05e-06
AL117382.1	1.53616	7.05149	2.1986	9.63e-10	4.33e-09
AC068774.1	0.041778	0.563171	3.75276	0.0134928	0.0190432
AC104695.3	0.264246	1.94781	2.8819	3.53e-05	7.79e-05
AL138963.1	0.0991537	1.00428	3.34035	0.00025046	0.00048355
FRGCA	0.0481683	0.445635	3.20971	2.98e-09	1.24e-08
AC121757.1	0.0656049	0.178729	1.4459	5.04e-05	0.000108293
AC004009.1	0.0165829	0.208373	3.6514	0.0291002	0.0386918
PRRT3-AS1	1.28129	3.48658	1.44421	5.47e-13	4.19e-12
AC002070.1	0.0910122	0.263471	1.53351	1.11e-13	9.37e-13
AC127024.4	0.426095	1.50449	1.82002	2.15e-08	7.86e-08
AC074212.1	0.0845122	0.229366	1.44042	5.01e-06	1.26e-05
AC245884.9	0.0342049	0.126859	1.89096	0.0370684	0.048185
LINC02560	0.0291122	0.25581	3.13537	1.18e-06	3.29e-06
AL161430.1	0.0666829	0.653686	3.29321	2.52e-06	6.69e-06
AC109322.1	0.46329	1.05545	1.18787	3.35e-14	3.06e-13
ALMS1-IT1	0.10721	0.429314	2.0016	7.97e-13	5.96e-12
AC012360.1	0.0403	0.137346	1.76897	7.1e-06	1.74e-05
DLG1-AS1	0.221746	0.0988159	-1.1661	3.11e-14	2.86e-13
AF117829.1	0.178734	0.505333	1.49942	3.41e-10	1.64e-09
AC069222.1	0.0215756	0.135985	2.65597	9.95e-13	7.28e-12
LINC00871	0.325363	0.0968746	-1.74786	1.07e-16	1.5e-15
AC022613.2	0.346876	0.165301	-1.06932	5.38e-17	8.07e-16
AL135999.3	0.233883	0.635103	1.4412	3.25e-05	7.2e-05
AC131934.1	0.0529634	0.20587	1.95866	0.0168895	0.023466
AC020891.2	0.0390585	0.289446	2.88959	1.31e-12	9.38e-12
AL158151.4	0.072539	0.230927	1.67061	0.000152065	0.000303588
LINC00174	0.327749	0.733455	1.16212	5.15e-11	2.83e-10
AC010378.1	0.0514195	1.91973	5.22244	3.32e-13	2.61e-12
LINC00582	0.809412	0.172664	-2.22891	6.54e-18	1.22e-16
LINC02473	0.0774415	0.25423	1.71495	0.0035422	0.00560836
GIHCG	0.44548	0.215622	-1.04686	1.51e-12	1.07e-11
SH3PXD2A-AS1	0.297222	2.45545	3.04638	4.25e-17	6.49e-16
LINC01602	0.00135854	0.116062	6.4167	5.9e-11	3.2e-10
AC022966.2	0.0461659	0.107912	1.22496	0.000413478	0.000768056
AL031770.1	0.0144366	0.172969	3.58271	3.75e-06	9.66e-06
AC012676.1	0.135017	0.446332	1.72497	5.5e-18	1.03e-16
AL451050.2	0.290998	0.646289	1.15117	6.46e-08	2.17e-07
BISPR	0.533959	1.21017	1.18041	8.18e-07	2.36e-06
AC125616.1	0.0103488	0.117946	3.51059	3.24e-12	2.16e-11
AL355001.1	0.0767854	0.197773	1.36494	0.0144544	0.020262
MIR924HG	0.072861	0.195711	1.42551	1.04e-05	2.48e-05
AC098656.1	0.869861	0.429576	-1.01787	4.69e-12	3.03e-11
AC096642.1	0.0727439	0.167794	1.20579	0.00107561	0.0018541
AC109460.1	0.0954195	0.233495	1.29104	1.69e-07	5.37e-07
CYP4A22-AS1	0.0695463	0.357933	2.36364	4.8e-17	7.25e-16
AL160408.6	0.0228634	0.1394	2.60812	2.27e-07	7.12e-07
AL596223.1	0.67349	0.211924	-1.66811	1.18e-13	9.88e-13
DENND5B-AS1	0.0267317	0.110393	2.04603	0.0330671	0.0434947
AL121906.2	0.188061	0.484799	1.36618	1.46e-08	5.46e-08
AC005993.1	0.11139	0.373799	1.74664	0.00409791	0.00639535
AL138789.1	0.0359585	0.228994	2.6709	1.77e-05	4.08e-05
AL353807.5	0.339161	1.38014	2.02478	8.86e-11	4.67e-10
AC003101.2	0.0292268	0.227824	2.96255	5.96e-10	2.74e-09
AC022137.3	0.0858073	0.461821	2.42816	1.16e-06	3.24e-06
AC091182.2	0.069161	0.766512	3.47028	1.02e-16	1.43e-15
LINC02870	0.212302	0.483208	1.18652	2.5e-09	1.05e-08
AC022210.1	0.385102	0.788342	1.03358	2.69e-10	1.32e-09
AL353747.2	0.153588	0.794904	2.37172	3.96e-08	1.38e-07
HIF1A-AS3	0.174041	1.36477	2.97116	0.000236467	0.000461834
FAM27E3	0.0627951	0.197165	1.65068	1.44e-11	8.55e-11
AC016949.1	0.121146	0.507575	2.06687	0.00332643	0.0052945
AL354993.2	0.195161	0.664223	1.767	0.00236439	0.00386516
ZFAND2A-DT	0.559827	1.17267	1.06674	3.21e-12	2.15e-11
AL031186.1	0.451517	0.904323	1.00206	1.93e-07	6.08e-07
AC005392.2	15.6082	2.82508	-2.46594	1.37e-11	8.2e-11
AL096828.3	0.150105	0.558444	1.89544	2.6e-12	1.78e-11
AC007285.1	0.0605195	0.353657	2.54688	5.51e-09	2.2e-08
AL355102.4	0.245868	0.115526	-1.08967	7.67e-13	5.74e-12
LINC02100	0.117046	0.500173	2.09535	8.7e-07	2.49e-06
AC106772.2	0.746983	0.325377	-1.19897	0.000977741	0.00169582
AL357079.3	0.497827	1.00275	1.01024	8.02e-07	2.31e-06
AC138150.2	0.0531756	0.243719	2.19638	9.76e-17	1.38e-15
ZDHHC20-IT1	0.129129	0.588569	2.18839	5.33e-10	2.47e-09
AL009178.2	0.190071	0.421977	1.15063	0.000121512	0.00024635
AL121832.2	1.19927	3.43928	1.51995	2.05e-15	2.26e-14
AC009121.2	0.0851268	0.306443	1.84793	4.22e-12	2.77e-11
AC092910.3	0.306015	0.72386	1.24211	3.11e-12	2.09e-11
AL161729.1	0.0640976	0.134606	1.0704	2.47e-06	6.57e-06
AL138479.2	0.106976	0.534897	2.32198	3.77e-17	5.8e-16
LINC01711	0.0154537	0.19192	3.63448	3.66e-14	3.34e-13
AC016575.1	0.0760585	0.186574	1.29457	0.00196302	0.00325374
AL512274.1	0.614556	1.36772	1.15416	8.25e-07	2.37e-06
AC008760.1	0.624044	1.27346	1.02904	7.52e-09	2.94e-08
AP000593.3	0.0404122	0.158578	1.97233	2.67e-05	6e-05
HM13-IT1	0.460341	1.35945	1.56225	2.68e-11	1.52e-10
AL355075.2	0.382537	0.873482	1.19118	2.72e-05	6.11e-05
LINC02012	1.56899	0.691063	-1.18294	1.32e-10	6.79e-10
LINC01133	14.3683	4.46714	-1.68547	1.26e-19	3.69e-18
EXOSC10-AS1	0.234041	0.490925	1.06874	3.57e-06	9.19e-06
AC137932.2	0.0312024	0.212664	2.76884	5.28e-09	2.12e-08
AC093620.1	0.392395	1.29636	1.72409	7.57e-12	4.7e-11
AC006160.1	0.0609098	0.246705	2.01804	1.88e-07	5.92e-07
AC016876.3	0.0929659	0.186462	1.00411	0.00364768	0.00576375
AC013652.1	0.0512195	0.179513	1.80932	3.38e-06	8.77e-06
AP002478.1	0.00975122	0.167889	4.10578	7.1e-11	3.78e-10
LINC01655	0.00181707	0.213164	6.8742	4.3e-12	2.82e-11
AC084262.1	0.0158	0.107924	2.77202	0.000550494	0.000995251
AC090945.1	0.0230732	0.214013	3.21341	1.55e-06	4.26e-06
AC015813.1	0.844105	2.67102	1.66189	9.39e-11	4.93e-10
GATA2-AS1	0.285317	1.98888	2.80131	1.41e-13	1.17e-12
FAM222A-AS1	0.0850488	1.11628	3.71427	3.81e-22	2.23e-20
AL365226.1	0.903488	12.8075	3.82535	4.12e-05	8.95e-05
AC069281.2	0.0493268	0.110497	1.16357	0.0135448	0.0191029
SNHG32	4.25945	13.2408	1.63625	8.58e-18	1.56e-16
AC016027.1	3.15127	0.67141	-2.23067	7.33e-23	5.75e-21
AC080129.2	0.446622	1.20815	1.43567	2.58e-07	8.04e-07
DCUN1D2-AS	0.142122	0.372631	1.39062	0.00134266	0.00227643
AL645608.6	0.0278512	0.182825	2.71465	0.00345656	0.00547941
PHC2-AS1	0.0609537	0.181804	1.5766	0.0124346	0.0176641
AC007731.5	0.0126244	0.172065	3.76867	1.1e-07	3.61e-07
AC027801.1	0.163107	0.366109	1.16645	8.66e-06	2.09e-05
TNFRSF10A-AS1	1.20269	2.42819	1.01362	2.24e-08	8.14e-08
AC114296.1	0.0491585	0.15823	1.68651	0.00588558	0.00892962
AC007342.5	0.567078	1.39856	1.30232	2.38e-08	8.59e-08
AC010168.1	0.0598098	0.254972	2.09189	0.00309797	0.00495498
TSPEAR-AS2	0.0401854	0.371428	3.20834	6.48e-12	4.07e-11
AC015987.1	0.0580171	0.177533	1.61353	0.000244113	0.000473495
MACC1-AS1	0.0151829	0.614637	5.33921	0.00222033	0.00364484
AC000065.1	0.0076561	0.230952	4.91484	2.27e-05	5.17e-05
AC004593.1	0.0388146	0.110179	1.50517	0.00218344	0.00358878
AC073349.4	0.183046	0.507678	1.4717	0.0274141	0.0366237
AL355385.1	0.0973512	0.275004	1.49818	5.5e-06	1.38e-05
AL356481.3	0.121366	0.248833	1.03582	6.23e-05	0.000131515
AC006252.1	0.12421	0.297372	1.25949	4.95e-10	2.32e-09
AC073957.3	0.699734	1.45829	1.0594	1.58e-05	3.68e-05
AP001994.2	0.0741902	0.208232	1.48889	0.00226068	0.00370797
AC021613.3	0.838244	0.13119	-2.67571	8.11e-21	3.06e-19
COPDA1	0.302327	0.118642	-1.3495	2.07e-12	1.43e-11
AC007216.4	0.180585	0.433907	1.26471	9.7e-05	0.000198525
MIR31HG	0.0303878	0.272289	3.16357	7.14e-15	7.15e-14
CRYZL2P-SEC16B	0.0253122	0.117399	2.21351	1.39e-09	6.1e-09
LINC02883	0.040422	0.138311	1.77471	0.000426605	0.000790569
AC008121.2	0.0486341	0.159139	1.71025	0.00401844	0.00628382
AC008735.2	1.19829	4.13156	1.78571	3.74e-10	1.79e-09
LINC00365	0.151285	0.471162	1.63895	3.18e-09	1.32e-08
AC092803.3	0.0946585	0.314051	1.7302	2.13e-12	1.47e-11
LINC01572	0.0227878	0.126474	2.4725	2.42e-18	4.9e-17
AC112722.1	0.0821024	0.191536	1.22211	0.00309443	0.00495134
AC090946.1	0.0757707	0.180274	1.25048	0.000122038	0.0002472
LINC02009	0.0708463	0.452871	2.67634	1.53e-10	7.74e-10
AC008771.1	0.056839	0.158693	1.48128	4.06e-16	5.11e-15
UBOX5-AS1	0.0800634	0.216074	1.43231	1.24e-05	2.93e-05
AC074117.1	0.970624	2.04271	1.0735	1.22e-13	1.02e-12
AC134407.1	0.0356	0.196231	2.46261	0.000567524	0.00102415
AC104667.2	0.333683	0.814369	1.28721	3.01e-09	1.25e-08
AC246787.2	0.364583	0.1005	-1.85905	4.51e-15	4.74e-14
AC004585.1	0.270134	0.708526	1.39115	2.27e-12	1.56e-11
FO393418.1	0.376868	0.137884	-1.45061	3.89e-14	3.53e-13
AL590064.1	1.28264	3.4624	1.43265	1.03e-08	3.96e-08
MAP3K20-AS1	0.0554366	0.96591	4.12298	8.58e-17	1.23e-15
AP000331.1	0.0199976	0.38464	4.26561	2.16e-06	5.8e-06
AC015912.3	1.50284	3.24802	1.11187	1.47e-08	5.48e-08
AL512306.3	0.311137	0.088203	-1.81865	1.26e-17	2.24e-16
MGC32805	0.512663	1.10497	1.10793	0.000379429	0.000710525
AC114730.3	0.185222	0.416673	1.16966	1.47e-05	3.44e-05
AP002907.1	0.172083	0.604948	1.81371	1.56e-06	4.27e-06
AC131159.1	0.165061	0.369927	1.16424	0.0363191	0.0473282
AL442125.2	0.203695	0.57358	1.49358	0.0028136	0.00454273
SNHG6	16.3904	46.2138	1.49547	1.77e-21	8.16e-20
LINC01276	0.0132098	0.107899	3.03	2.7e-11	1.53e-10
AL357033.1	0.178359	0.498522	1.48288	0.000123426	0.000249587
AC127024.2	0.0355073	0.29152	3.03741	1.34e-08	5.02e-08
AC011290.1	0.0362976	0.139432	1.94161	5.02e-05	0.000108117
AC132192.2	0.247983	0.727575	1.55286	1.92e-13	1.55e-12
RNF213-AS1	0.117651	0.308282	1.38973	5.15e-05	0.00010992
AL390719.2	6.06975	15.4772	1.35043	1.31e-09	5.75e-09
AC034102.6	0.0471951	0.14865	1.65521	1.13e-06	3.19e-06
SCAT2	0.194754	0.897242	2.20385	2.53e-14	2.35e-13
LINC00562	0.0674049	0.196889	1.54645	8.55e-07	2.45e-06
AC120042.2	0.0223098	0.196698	3.14023	1.22e-05	2.9e-05
LINC01807	0.0211756	0.317897	3.90809	0.00091912	0.00160128
PCBP2-OT1	0.0283756	0.198473	2.80622	1.8e-09	7.74e-09
AC022973.5	0.0928195	0.2823	1.60473	0.000142075	0.000284659
AL118505.1	1.4412	2.8943	1.00594	5.37e-05	0.000114398
LINC02716	0.348459	0.0928159	-1.90854	1.18e-17	2.1e-16
AC093788.1	0.265366	0.75112	1.50106	7.68e-08	2.56e-07
NKILA	0.251127	1.02969	2.03572	9.43e-13	6.96e-12
ADIRF-AS1	0.238363	0.542929	1.1876	1.83e-07	5.81e-07
AC131009.3	1.21774	3.79207	1.63878	4.21e-19	1.06e-17
NR4A1AS	0.375222	1.01282	1.43256	0.00283535	0.0045722
AC007663.3	0.0797415	0.181839	1.18926	0.00769249	0.011385
GABPB1-AS1	0.532259	1.25506	1.23756	3.34e-07	1.03e-06
AC019186.1	0.0781585	0.174645	1.15995	0.000761271	0.00134413
DCXR-DT	0.0405195	0.157311	1.95693	5.5e-05	0.000116981
AC007390.1	0.118898	0.289799	1.28533	0.0113743	0.016258
AL021328.1	0.00932683	0.157244	4.07547	0.00818372	0.0120439
LENG8-AS1	0.91662	2.25115	1.29626	2.73e-14	2.52e-13
AC011462.4	0.360288	0.894051	1.31121	4.55e-10	2.14e-09
AC243960.1	0.921973	0.363516	-1.34271	6.75e-14	5.9e-13
ZFAS1	1.01611	5.59734	2.46168	1.94e-25	6.94e-23
AC079089.1	0.0488341	0.229767	2.23421	4.98e-10	2.33e-09
LINC01132	0.0584927	0.204538	1.80604	8.38e-18	1.53e-16
AP000786.1	0.218493	0.670631	1.61793	0.0214573	0.029243
AC005865.2	0.0447317	0.186878	2.06272	4.12e-09	1.67e-08
AL158835.2	0.139717	0.288419	1.04566	0.00311933	0.00498509
AC027796.4	0.387839	0.969252	1.32141	1.89e-09	8.12e-09
AL022157.1	0.16749	0.413116	1.30247	0.000696993	0.00123843
LINC01426	0.0360317	0.157677	2.12963	2.52e-09	1.06e-08
AC073254.1	0.477415	0.238485	-1.00134	1.69e-17	2.86e-16
AL110115.1	0.0447341	0.432475	3.27317	2.42e-05	5.49e-05
AL691432.4	0.133654	0.352108	1.39752	9.7e-05	0.000198555
Z94721.3	0.0979024	0.27603	1.49541	0.00695249	0.0104115
AL353801.3	0.0657878	0.185586	1.4962	0.000375938	0.000704324
FGF14-AS2	1.14604	0.315962	-1.85884	1.01e-19	3.08e-18
AC011603.2	0.0399707	0.12074	1.59488	1.1e-12	7.91e-12
KLF7-IT1	0.0630927	0.446472	2.82303	0.0026952	0.00437135
AC008114.1	0.0277171	0.146319	2.40027	2.84e-05	6.34e-05
LUCAT1	0.0146927	0.220771	3.90938	9.73e-19	2.13e-17
AC007938.3	0.176732	0.527545	1.57773	1.3e-09	5.72e-09
AC145207.1	0.00737073	0.130522	4.14634	2e-10	9.85e-10
GAS8-AS1	0.0543146	0.245938	2.17888	5.44e-09	2.17e-08
AC004893.2	0.0272	0.113736	2.06401	1.46e-07	4.7e-07
AC018628.2	0.00883658	0.423632	5.58318	0.00345351	0.00547678
AC090192.2	0.128361	0.32061	1.32061	0.000387786	0.00072479
LINC02490	2.02768	0.0811915	-4.64236	1.8e-24	3.07e-22
GK-IT1	0.0643341	0.581731	3.1767	6.8e-06	1.67e-05
AC018553.1	0.0178732	0.228483	3.67622	0.000502665	0.000916378
AL009178.3	0.0187463	0.20627	3.45985	8.97e-11	4.72e-10
AL132780.2	0.113368	0.271349	1.25913	1.1e-09	4.89e-09
AL121832.3	0.239739	0.837103	1.80394	7.17e-15	7.16e-14
AC009121.3	0.130683	0.2709	1.05169	6.57e-07	1.93e-06
SKAP1-AS1	0.0214634	0.135063	2.65368	0.00039488	0.000736646
LINC02154	0.0204293	0.137539	2.75113	1.39e-08	5.21e-08
AC092338.1	0.139959	0.642488	2.19867	0.0214994	0.0292903
AC243967.2	0.102493	0.663154	2.69382	1.14e-06	3.21e-06
AC005041.3	0.343224	0.797841	1.21695	1.21e-08	4.6e-08
LINC00702	0.277439	0.103842	-1.41779	7.93e-17	1.15e-15
AC027808.2	0.0194171	0.227827	3.55254	2.98e-05	6.64e-05
AC137932.3	0.17672	0.469841	1.41071	8.11e-12	5e-11
AC009148.1	0.0699732	0.198301	1.50282	8.89e-08	2.94e-07
HAND2-AS1	1.09856	0.0711998	-3.94759	3.69e-20	1.2e-18
AL391095.1	0.0741537	0.317081	2.09626	9.02e-11	4.74e-10
AC073288.2	0.0436317	0.115925	1.40974	0.00114551	0.00196081
AC025265.3	0.476337	0.188055	-1.34082	7.11e-14	6.18e-13
AC021683.1	0.7426	0.169065	-2.135	9.22e-15	9.09e-14
AC127024.3	0.0346146	0.403734	3.54395	7.5e-05	0.000156362
AC005532.1	0.0511732	0.128317	1.32625	0.000702256	0.00124609
AC009501.2	0.00403902	0.115738	4.84071	1.01e-07	3.32e-07
AL157938.3	0.0135024	0.12527	3.21375	0.00576426	0.00875909
AL590483.4	0.0100537	0.258898	4.68659	1.69e-19	4.63e-18
ADAMTS9-AS1	0.597044	0.112459	-2.40844	1.96e-15	2.19e-14
HECW2-AS1	0.51638	0.236789	-1.12483	1.91e-10	9.44e-10
MRPL23-AS1	0.0108	0.155683	3.84951	0.000104743	0.000213789
AL390719.3	0.0566	0.206764	1.86911	1.51e-05	3.54e-05
LINC02709	0.178276	0.356858	1.00124	2.53e-06	6.7e-06
LINC01138	0.177729	0.398751	1.16581	1.17e-13	9.82e-13
AP000785.1	0.0410293	0.329569	3.00586	0.000997034	0.00172699
ARHGAP27P1-BPTFP1-KPNA2P3	0.16791	0.429409	1.35467	5.45e-11	2.96e-10
LINC02606	0.395639	0.179751	-1.13818	9.73e-13	7.15e-12
AC011476.2	0.0385073	0.107011	1.47456	0.00211924	0.0034979
EPN2-AS1	0.0194439	0.161554	3.05463	0.00567279	0.00863346
B3GALT5-AS1	2.82829	0.170856	-4.04908	1.7e-19	4.65e-18
PELATON	0.252449	0.710277	1.49239	6.1e-13	4.62e-12
ELFN1-AS1	0.295449	9.8956	5.06581	3.58e-24	5.62e-22
LINC01473	0.111602	0.55987	2.32672	6.19e-10	2.83e-09
AL512306.2	0.295041	0.145515	-1.01975	2.96e-12	2e-11
AC020907.1	0.00929756	0.148605	3.99849	1.18e-05	2.8e-05
AC007637.1	1.17978	0.519519	-1.18327	2.79e-18	5.59e-17
AC073046.3	0.150029	0.467523	1.63979	0.000549738	0.000994342
U62631.1	0.308251	0.0993803	-1.63307	2.46e-08	8.84e-08
AC107993.1	0.0293902	0.126505	2.10579	0.0186421	0.0257031
LINC01215	0.383871	0.162106	-1.24368	1.88e-08	6.93e-08
AC015660.2	0.108124	0.475398	2.13644	0.000128409	0.000258729
AC027277.2	0.055078	0.305495	2.4716	0.00705011	0.0105336
CDKN2B-AS1	2.45957	0.118685	-4.3732	1.79e-25	6.94e-23
AL662797.1	0.0770463	0.274613	1.8336	7.02e-12	4.4e-11
AC055811.1	0.0326659	0.159732	2.2898	0.00372686	0.00587369
AC099552.5	0.0518049	0.1345	1.37645	0.000996624	0.00172699
AL049836.1	0.210963	2.39286	3.50367	4.03e-21	1.65e-19
AL136115.2	0.0598195	0.788964	3.72127	4.35e-05	9.41e-05
AC099792.1	0.015061	0.253574	4.07352	2.28e-14	2.14e-13
AC022893.1	0.14768	0.302181	1.03294	0.00954696	0.0138426
AC010422.4	0.144512	0.39798	1.46151	0.0024817	0.00404344
AC011676.1	0.0929951	0.686182	2.88336	3.27e-16	4.22e-15
LINC00570	0.308446	0.141557	-1.12364	6.05e-12	3.82e-11
AL512506.1	0.0793805	0.55229	2.79857	4.11e-07	1.25e-06
LINC01273	0.0886512	0.285188	1.6857	5.38e-10	2.49e-09
AC090527.3	0.0547878	0.143573	1.38986	0.00627935	0.00947575
LINC01094	0.155422	0.337639	1.11929	0.00616831	0.00932253
LINC01977	0.0207854	0.305944	3.87963	1.47e-22	1.01e-20
AC016831.1	0.0377902	0.492527	3.70412	1.47e-21	7.04e-20
AC129507.1	0.273012	0.136189	-1.00335	9.37e-13	6.94e-12
AC108676.1	0.0257415	0.159015	2.627	0.0147049	0.0205984
AC008966.3	0.00384878	0.141219	5.19739	1.87e-08	6.9e-08
AL109936.2	1.92311	0.844305	-1.1876	2.38e-15	2.58e-14
AC092681.2	0.0194049	0.131943	2.76542	0.000237806	0.00046368
AC004816.1	0.592061	1.21873	1.04156	8.39e-11	4.44e-10
AL162458.1	0.2477	0.500129	1.01371	5e-05	0.000107675
AL356123.2	0.145563	0.30916	1.0867	0.00236319	0.00386481
AP001994.3	5.56051	2.39084	-1.2177	2.93e-11	1.65e-10
AC004691.1	0.031439	0.210771	2.74505	0.024243	0.0326765
AL355488.1	0.784422	1.72615	1.13786	7.2e-06	1.76e-05
AC012073.1	0.495634	0.999326	1.01168	8.89e-14	7.65e-13
AC004943.1	0.101307	0.323994	1.67723	3.28e-07	1.01e-06
ID2-AS1	1.81252	0.699006	-1.37462	1.31e-14	1.28e-13
AC105935.2	0.0406024	0.143671	1.82313	0.00015891	0.000315649
MIR17HG	0.164922	1.43731	3.12351	7.21e-19	1.62e-17
AC092112.1	0.0364341	0.667336	4.19505	0.000106427	0.000217113
LINC01235	0.212963	0.566388	1.41118	2.28e-06	6.11e-06
AC136475.3	0.616905	8.15526	3.72461	8.52e-15	8.43e-14
LINC01012	0.18578	0.487636	1.39221	6.79e-18	1.25e-16
AC012640.1	0.0200244	0.112519	2.49034	5.17e-09	2.08e-08
ZNF667-AS1	0.288766	0.106698	-1.43637	3.86e-15	4.11e-14
LINC02544	0.0205	0.303391	3.88748	8.42e-08	2.79e-07
AC073365.1	0.000229268	0.125101	9.09184	3.09e-12	2.08e-11
AC130650.2	0.135773	0.382251	1.49332	3.9e-06	1e-05
AL513123.1	0.0295024	0.359156	3.6057	4.79e-13	3.69e-12
AC040934.1	0.073878	0.249322	1.75479	0.000663544	0.0011849
AL121782.1	0.0643146	0.210963	1.71377	2.82e-05	6.32e-05
MIR22HG	11.2562	3.83639	-1.55289	1.2e-21	5.95e-20
AC104958.2	0.199776	1.79517	3.16767	6.97e-21	2.74e-19
MMP2-AS1	0.0489488	0.197687	2.01387	0.000275678	0.000528597
JARID2-AS1	0.122076	0.390416	1.67724	0.00011972	0.000243093
H19	1.03755	16.3776	3.98047	7.12e-12	4.45e-11
TFAP2A-AS2	0.0195073	0.187693	3.26629	8.76e-23	6.62e-21
AC108681.1	0.00438049	0.114541	4.70862	1.15e-11	6.89e-11
RHPN1-AS1	0.206178	0.866381	2.07111	7.11e-16	8.66e-15
AC007240.3	0.12731	0.369133	1.5358	1.23e-08	4.66e-08
AC104472.5	0.0123463	0.243419	4.30129	0.00917523	0.0133628
LINC00955	0.574571	0.0603076	-3.25207	1.32e-11	7.94e-11
LINC01775	0.122244	0.262752	1.10394	0.000497169	0.000908467
PTOV1-AS2	0.696207	1.51145	1.11834	1.56e-10	7.85e-10
AL357054.4	1.358	0.260907	-2.37988	1.05e-22	7.67e-21
AC078852.1	0.029861	0.201649	2.75551	0.000780055	0.00137482
LINC02749	0.0914537	0.234965	1.36133	2.05e-05	4.7e-05
LINC01569	0.321839	0.835093	1.3756	1.09e-16	1.52e-15
AC010422.2	0.0778317	0.237765	1.61111	1.03e-08	3.95e-08
MYO16-AS1	0.00604634	0.200143	5.04883	2.29e-06	6.13e-06
RSF1-IT1	0.030361	0.154651	2.34872	0.0351815	0.0460138
RPS6KA2-IT1	0.0334634	0.133737	1.99874	0.00388813	0.00609218
AL161663.2	0.133041	0.283375	1.09084	0.0194549	0.0267089
LINC02244	0.046361	0.372327	3.00559	6.97e-08	2.34e-07
AC007541.1	0.509546	0.205748	-1.30834	4.49e-08	1.55e-07
AL732292.2	0.108149	0.29772	1.46094	9.12e-08	3.01e-07
AC010536.2	0.270902	0.886326	1.71006	0.0141248	0.0198496
GRTP1-AS1	0.14011	0.289832	1.04866	0.0316312	0.04176
AL033397.1	0.00838293	0.128547	3.93869	0.0087302	0.0127525
AC083809.1	0.0501	0.466686	3.21957	8.04e-09	3.12e-08
AC010280.1	0.0865366	0.502101	2.5366	0.000184551	0.000363819
AC005046.1	0.442937	0.89428	1.01363	0.000446547	0.000821319
AC018410.1	0.109878	0.408554	1.89462	0.00166727	0.0027942
LINC01954	0.612583	0.090319	-2.7618	5.19e-23	4.43e-21
AC008667.1	0.023678	0.148815	2.6519	6.86e-05	0.000143764
AP003352.1	0.264824	0.872733	1.7205	6.87e-17	1e-15
AC105429.1	0.0393683	0.29328	2.89717	1.31e-17	2.32e-16
AL008723.2	0.0266537	0.246531	3.20936	5.94e-06	1.48e-05
LINC01269	0.0460244	0.387306	3.073	1.3e-10	6.71e-10
AL138760.1	0.0226268	0.164964	2.86604	1.88e-06	5.08e-06
AC068189.1	0.51752	0.0983366	-2.39581	4.05e-16	5.11e-15
AC011611.2	0.0188439	0.303007	4.00718	1.6e-07	5.13e-07
AC007216.3	0.095239	0.415921	2.12668	2.25e-11	1.3e-10
AC108727.1	0.106866	0.621489	2.53993	0.0195527	0.0268149
PLUT	0.00573171	0.371936	6.01995	4.81e-21	1.92e-19
AC026336.2	0	0.176835	Inf	1.71e-12	1.19e-11
AC011773.1	0.0234732	0.182441	2.95835	7.21e-07	2.1e-06
AP001885.3	0.046861	0.107459	1.19732	0.0369688	0.0480791
ZNF433-AS1	0.214022	0.518818	1.27747	4.25e-16	5.33e-15
AC078883.2	0.0325366	0.374215	3.52373	0.00281943	0.00455027
AL136084.2	0.58499	0.17805	-1.71613	7.28e-08	2.43e-07
DPP10-AS1	0.425278	0.0910013	-2.22445	1.65e-18	3.47e-17
AP003086.1	0.0127732	0.124833	3.28881	3.93e-05	8.59e-05
MAL2-AS1	0.0590927	0.431564	2.86852	6e-05	0.000126992
AL132765.2	0.0658854	0.165211	1.32628	0.0191277	0.0263056
AL078587.2	0.0954463	0.446886	2.22715	1.05e-12	7.66e-12
Z94721.1	0.246302	0.60919	1.30646	2.73e-07	8.49e-07
AC004253.1	0.343556	0.838012	1.28643	1.09e-06	3.08e-06
AL353747.3	0.0602171	0.335599	2.47849	1.51e-05	3.53e-05
AC113143.1	0.0660854	0.609029	3.20411	0.0317588	0.041911
PVT1	0.0943829	0.975304	3.36925	3.96e-26	3.99e-23
SCAT1	0.0189512	0.185134	3.2882	1.49e-18	3.16e-17
AC135388.1	0	0.553529	Inf	2.27e-11	1.3e-10
PTGES2-AS1	0.0531415	0.484538	3.1887	3.56e-21	1.49e-19
FOXD3-AS1	0.445641	0.0872351	-2.3529	5.65e-19	1.36e-17
AL135924.2	0.815102	0.216701	-1.91127	4.31e-11	2.38e-10
AL929236.1	0.0308146	0.124055	2.00929	0.00121726	0.00207818
AC002116.2	0.202124	0.60093	1.57195	2.39e-14	2.24e-13
AC105219.3	0.0606366	0.41762	2.78393	1.78e-20	6.28e-19
RNF157-AS1	0.0456951	0.105726	1.21022	5.46e-06	1.37e-05
AL591895.1	9.67589	19.4685	1.00868	4.82e-07	1.44e-06
A2M-AS1	0.425259	0.188723	-1.17207	4.55e-12	2.96e-11
LINC01559	21.5729	10.0416	-1.10323	5.75e-09	2.28e-08
AC068205.2	0.133844	0.39568	1.56378	2.18e-13	1.76e-12
IBA57-DT	0.140232	0.336396	1.26235	1.63e-05	3.79e-05
AC104335.1	0.0965659	0.240055	1.31378	0.00992726	0.0143463
AP000695.1	0.0779024	0.324373	2.05791	1.99e-10	9.79e-10
GAS6-AS1	0.1785	2.40332	3.75104	6.38e-19	1.49e-17
AL513327.2	0.0556146	0.191299	1.78229	0.00841718	0.0123412
AC012615.1	0.321685	0.869894	1.43519	4e-14	3.6e-13
LINC01311	0.261544	0.867544	1.72988	1.48e-17	2.55e-16
AL021918.4	0.0165268	0.121325	2.87599	4.8e-06	1.22e-05
AC096733.2	0.495385	0.177815	-1.47817	1.95e-17	3.22e-16
SNHG7	3.01592	8.45816	1.48775	1.85e-17	3.12e-16
AL365436.2	0.105956	0.360361	1.76598	0.000269963	0.000518145
TMEM105	0.0880512	0.6151	2.80441	1.68e-20	6.05e-19
AC090018.2	0.0662268	0.202332	1.61124	9.44e-12	5.76e-11
AC004832.5	0.104356	0.468029	2.16508	1.68e-05	3.9e-05
AC008883.3	0.0295171	0.121967	2.04687	2.83e-06	7.43e-06
AC125603.2	0.080061	0.83483	3.38231	3.62e-05	7.95e-05
AL592166.1	0.026622	0.109622	2.04185	4.97e-08	1.7e-07
AC106045.1	0.725824	3.33372	2.19944	1.77e-11	1.04e-10
AL162171.1	0.869146	0.34381	-1.33799	1.99e-15	2.2e-14
AC107032.2	0.0957512	0.299508	1.64523	8.06e-09	3.13e-08
TSPOAP1-AS1	0.484737	2.47094	2.34979	1.46e-16	2.01e-15
AC005224.3	0.127059	0.27968	1.13829	0.00986877	0.014267
AL121761.1	0.115237	0.936947	3.02337	0.00252186	0.00410548
AL353796.1	0.282871	0.735795	1.37916	2.05e-14	1.93e-13
AP005899.1	0.235054	0.683393	1.53973	9.72e-05	0.000198905
ERVH-1	1.07084	0.363176	-1.56	1.07e-15	1.25e-14
LINC01975	0.510371	0.0909825	-2.48789	1.24e-21	6.1e-20
AP003419.3	0.256588	0.583037	1.18414	4.07e-07	1.23e-06
AC009093.1	0.0282634	0.226678	3.00364	1.28e-13	1.07e-12
C5orf66	0.0818829	0.202843	1.30873	1.4e-14	1.35e-13
LINC01871	6.14174	2.75182	-1.15826	3.6e-11	2.02e-10
LAMC1-AS1	0.207895	0.419873	1.0141	0.0152287	0.0212714
AC010285.3	0.0412512	0.122075	1.56526	0.000264172	0.000507526
AL356804.1	0.0501561	0.173721	1.79228	5.54e-08	1.88e-07
AC025162.2	0.0717707	0.149581	1.05946	0.00846994	0.0124139
AC116049.1	0.0209756	0.1574	2.90765	5.04e-05	0.000108334
PURPL	0.0134439	0.317451	4.56151	0.000435134	0.00080334
AL356417.2	0.0655244	0.219045	1.74113	3.99e-05	8.68e-05
AC008734.1	0.037361	0.107147	1.51999	0.000866687	0.00151593
AC106900.1	0.301795	1.78177	2.56167	4.62e-19	1.15e-17
AC005393.1	0.190844	0.425611	1.15714	5e-05	0.000107675
AL139349.1	0.342741	1.09926	1.68134	1.86e-08	6.85e-08
AC008649.2	0.0550902	1.12527	4.35234	0.00107807	0.0018567
AC006460.1	0.0265902	0.159957	2.58871	0.00354493	0.00561042
AC254629.1	5.9011	2.89191	-1.02896	2.07e-11	1.2e-10
AC016394.1	0.182844	0.751149	2.03849	2.97e-16	3.89e-15
LINC00471	0.110863	0.271312	1.29117	7.05e-08	2.36e-07
HCG14	0.0920927	0.186782	1.0202	0.019638	0.0269226
AC079684.1	0.30142	1.0444	1.79283	3.67e-11	2.05e-10
AL035420.3	0.072722	0.229272	1.6566	8.51e-05	0.000175963
AL359881.2	0.0274902	0.234711	3.09389	3.8e-08	1.32e-07
RNF32-AS1	0.0446098	0.219792	2.30071	1.3e-19	3.77e-18
HS1BP3-IT1	0.14442	0.337183	1.22327	0.000267165	0.000513025
AC009299.2	0.0323854	0.109014	1.7511	0.000384883	0.000719708
LINC00571	0.0903171	0.208965	1.21019	5.43e-05	0.000115415
AL355472.3	0.0852683	0.266553	1.64434	0.0108977	0.0156336
AC064805.1	0.0296756	0.118155	1.99334	0.00552057	0.00842795
AC007405.3	0.210424	0.924129	2.13479	1.98e-15	2.2e-14
DDX11-AS1	0.0789366	0.256969	1.70283	7.73e-19	1.72e-17
AC027682.4	0.0661756	0.173734	1.39251	9.43e-05	0.000193407
AC105460.1	0.00667073	2.46284	8.52826	1.22e-06	3.41e-06
AP000692.1	0.17129	0.48318	1.49612	6.42e-06	1.59e-05
KRT7-AS	0.0081878	0.147571	4.17179	5.64e-15	5.8e-14
ZNRF3-AS1	0.0149878	0.136423	3.18623	3.77e-06	9.71e-06
AC007292.2	0.0914902	0.202217	1.14422	1.29e-08	4.87e-08
AC012443.2	0.0966317	0.297635	1.62298	1.11e-09	4.91e-09
ZNF687-AS1	0.115063	0.258299	1.16661	5.1e-08	1.74e-07
AP001628.1	0.222951	0.865722	1.95718	6.79e-09	2.67e-08
AC093157.1	0.259888	0.535706	1.04355	1.23e-10	6.36e-10
LINC02563	0.0480951	0.958556	4.3169	4.99e-07	1.49e-06
AL133467.1	0.419059	0.153329	-1.45052	1.86e-12	1.29e-11
KCNK15-AS1	0.0387927	0.164482	2.08407	0.0229978	0.0311048
AP001160.4	0.190644	0.469898	1.30147	0.00302491	0.00484998
AL009031.1	0.0066	0.118582	4.16728	4.08e-08	1.41e-07
LRP1-AS	0.0420854	0.150886	1.84207	4.38e-07	1.32e-06
AC005757.1	0.0204293	0.159566	2.96545	0.00473853	0.00731945
LINC01561	0.0418171	0.130547	1.6424	0.000137135	0.000275323
AC023421.1	1.35064	0.294918	-2.19525	1.97e-06	5.3e-06
AC104971.3	0.420451	0.0832588	-2.33626	3.54e-18	6.88e-17
AC015908.2	0.526883	0.0803391	-2.71331	1.43e-23	1.76e-21
LMNTD2-AS1	0.0646244	0.293481	2.18311	1.72e-11	1.01e-10
AC107959.1	0.335246	0.146561	-1.19372	3.83e-14	3.48e-13
TLX1NB	0.0236805	0.234595	3.3084	1.43e-12	1.02e-11
AL049780.1	0.148134	0.306777	1.05028	0.00377565	0.00593727
AL133383.1	0.306405	0.0996049	-1.62115	1.56e-11	9.25e-11
AC106820.3	0.235937	0.616515	1.38574	1.71e-08	6.32e-08
TDRKH-AS1	0.219898	0.532324	1.27547	4.22e-10	2e-09
AL512363.1	1.29145	0.366984	-1.8152	3.1e-16	4.04e-15
AC009163.6	1.41874	0.396821	-1.83805	5.49e-13	4.19e-12
EVX1-AS	0.0153195	0.448119	4.87044	1.58e-10	7.95e-10
LINC01943	0.16618	0.41536	1.32161	2.67e-09	1.12e-08
AC010761.4	0.185307	0.431805	1.22046	1.9e-06	5.13e-06
AL359878.2	0.0269341	0.112558	2.06316	0.000224879	0.000440883
AC004765.1	0.0124902	0.337752	4.75709	0.00566897	0.008631
AC112721.2	0.0168951	0.244551	3.85546	5.95e-09	2.36e-08
AC010273.3	0.0388488	0.176021	2.17981	2.52e-05	5.7e-05
AL928654.2	1.22143	2.70447	1.14678	3.47e-07	1.06e-06
LINC01593	0.00143171	0.336575	7.87705	4.74e-11	2.62e-10
LINC02253	0.0270561	1.54613	5.83657	3.72e-17	5.74e-16
AL162724.2	0.220722	0.760534	1.78478	3.71e-05	8.14e-05
AL024507.2	0.110295	0.269467	1.28874	1.63e-15	1.84e-14
LINC01357	0.0242268	0.280321	3.5324	5.12e-15	5.31e-14
AC008115.3	0.772493	2.0595	1.4147	4.51e-10	2.12e-09
AC020612.3	0.0607805	0.25585	2.07362	0.00134446	0.0022785
AC124016.1	0.119634	0.279529	1.22437	4.27e-10	2.02e-09
AC005540.1	0.0175024	0.195746	3.48335	5.58e-05	0.000118505
LINC00893	0.0737878	0.210889	1.51503	1.22e-05	2.9e-05
GAPLINC	0.222437	0.672355	1.59583	1.5e-12	1.06e-11
SMIM2-AS1	1.69705	0.847021	-1.00256	9.42e-11	4.94e-10
AP000487.1	0.107724	0.276012	1.35738	1.02e-14	9.98e-14
AC007622.2	0.140539	0.351874	1.32409	0.00533823	0.00816864
TRPC7-AS1	1.78485	0.465447	-1.93912	4.57e-21	1.85e-19
TRIM31-AS1	1.14922	2.62078	1.18935	1.28e-08	4.84e-08
AL023803.2	0.320337	0.83344	1.37949	1.74e-12	1.21e-11
GRASLND	0.0400293	0.112884	1.49571	3.77e-07	1.15e-06
AC093817.2	0.0048122	0.475978	6.62805	3.84e-08	1.34e-07
AC007406.3	0.0475683	0.308267	2.69611	1.06e-17	1.91e-16
AC120498.8	0.0481	0.116852	1.28057	0.000163753	0.000324941
AC130456.3	0.140729	0.545086	1.95356	2.37e-08	8.57e-08
AC008443.4	0.250559	0.524205	1.06498	0.00701693	0.010488
AC068790.6	0.0959488	0.396984	2.04874	0.0115553	0.0164806
AP000866.2	1.91592	0.530448	-1.85275	3.09e-22	1.89e-20
AC005785.1	0.0989317	0.271297	1.45537	8.54e-09	3.3e-08
ADD3-AS1	0.10129	0.324517	1.6798	2.07e-09	8.81e-09
AC007639.1	0.0628122	0.351533	2.48454	9.52e-09	3.66e-08
AC092718.5	0.109656	0.303643	1.46939	3.92e-09	1.59e-08
AC087222.1	0.132259	0.601936	2.18625	4.15e-07	1.26e-06
NCBP2-AS1	0.242207	0.601441	1.31218	7.92e-06	1.92e-05
MINCR	1.43985	3.85032	1.41907	1.53e-16	2.11e-15
LINC02195	0.0583244	0.601927	3.36742	1.09e-11	6.62e-11
AOAH-IT1	0.058278	0.332635	2.51291	0.00642887	0.0096865
AC131568.1	0.0212829	0.359686	4.07897	0.0125805	0.017839
AL096701.3	0.0771415	0.170419	1.14351	0.0207141	0.028289
PRECSIT	0.160583	0.732612	2.18973	8.32e-19	1.84e-17
AC093382.1	0.0405659	0.123175	1.60237	0.0117464	0.0167409
LINC00940	0.724871	0.131658	-2.46093	1.63e-19	4.52e-18
AC092275.1	0.0999707	0.367653	1.87877	4.03e-08	1.4e-07
AL590729.1	0.0736098	0.194105	1.39887	0.0142496	0.0200106
LINC00630	0.0759902	0.241307	1.66698	1.61e-13	1.32e-12
N4BP2L2-IT2	0.273756	0.942351	1.78337	6.11e-05	0.000129116
AL645608.1	0.0426707	0.129326	1.5997	0.00106804	0.00184185
AL121895.2	0.360137	0.720336	1.00013	0.0115472	0.0164806
AC107081.3	0.0869634	0.397698	2.19319	8.19e-13	6.11e-12
CASC19	0.0584	1.91491	5.03516	1.9e-25	6.94e-23
AC073270.2	0.0949732	0.201723	1.08678	0.0273139	0.0365022
AL162413.1	0.00968049	4.03303	8.70257	2.76e-10	1.35e-09
CSNK1G2-AS1	0.0358293	0.136895	1.93386	0.000429375	0.000794307
AC211476.2	0.052961	0.373549	2.8183	7.93e-08	2.64e-07
AC100791.2	0.0202561	0.455387	4.49066	1.98e-16	2.66e-15
AC005089.1	0.0189195	0.485121	4.6804	3.25e-22	1.94e-20
KLHL7-DT	0.085278	0.184095	1.1102	0.0030067	0.00482473
AC103923.1	0.360771	0.138526	-1.38092	1.71e-18	3.55e-17
LINC01876	0.160495	0.638625	1.99244	0.00031611	0.000599967
AC008764.6	0.250529	0.655678	1.38801	1.66e-15	1.87e-14
AC084375.1	0.0351683	0.232671	2.72594	0.00459605	0.00710776
AL158063.1	0.116849	0.426485	1.86785	7.79e-07	2.25e-06
AC079160.1	0.0346	0.109189	1.65799	0.00128401	0.00218454
AC104794.4	0.00179024	0.129607	6.17785	4.77e-12	3.06e-11
AC132872.2	0.032522	0.113453	1.8026	7.09e-11	3.78e-10
AL021578.1	0.149802	0.910291	2.60327	4.7e-12	3.03e-11
SLC7A11-AS1	0.0081122	0.148632	4.19551	5.7e-09	2.27e-08
AC124798.1	1.91165	5.01651	1.39187	2.16e-15	2.36e-14
AC007773.1	0.167912	0.606658	1.85318	6.21e-15	6.32e-14
AC007182.1	1.92742	0.0934087	-4.36697	1.86e-25	6.94e-23
AC026369.2	0.0349585	0.294124	3.07271	1.85e-20	6.41e-19
AC012494.1	0.00108537	0.154171	7.1502	8.13e-09	3.15e-08
LINC01348	0.096739	0.442221	2.1926	3.02e-10	1.46e-09
AC084117.1	0.252768	0.766553	1.60057	5.24e-05	0.000111629
SCAT8	0.0464317	0.389161	3.06718	1.39e-14	1.35e-13
DLGAP1-AS5	0.00730244	0.438703	5.90872	0.010381	0.0149525
AC010976.1	0.117927	0.340452	1.52956	1.87e-06	5.07e-06
AC131971.1	0.0427195	0.697521	4.02927	3.83e-06	9.82e-06
LRP4-AS1	0.161937	0.448155	1.46857	0.00591528	0.00897121
LINC01301	0.0555098	0.199707	1.84707	3.72e-08	1.3e-07
AC060780.1	0.607612	1.51101	1.31429	4.17e-14	3.72e-13
AC018557.2	0.0177634	0.207699	3.54752	7.46e-06	1.82e-05
AL353572.4	2.92631	0.577639	-2.34084	1.91e-23	2.08e-21
LINC00858	0.00669512	0.530448	6.30796	3.48e-17	5.4e-16
AC116345.1	0.0310195	0.445123	3.84296	4.47e-06	1.14e-05
SBNO1-AS1	0.240602	0.591874	1.29864	3.62e-13	2.83e-12
SLC2A9-AS1	0.594859	0.173203	-1.78008	1.21e-15	1.41e-14
AC108058.1	0.270768	0.744037	1.45832	0.00970017	0.014044
AC073050.1	0.825927	0.0916774	-3.17138	4.06e-26	3.99e-23
AL358075.2	0.0496854	0.182261	1.87511	5.13e-05	0.000109644
STAM-AS1	0.0742561	0.194243	1.38728	1.62e-09	7e-09
AC108865.2	0.305271	2.21827	2.86127	0.0172136	0.0238993
AC124319.1	0.126615	1.87643	3.88947	1.8e-18	3.72e-17
LINC02649	0.0419268	0.215401	2.36108	7.65e-09	2.98e-08
C3orf35	0.058778	0.199667	1.76425	2.42e-10	1.19e-09
POC1B-AS1	0.188041	0.514548	1.45225	1.58e-16	2.15e-15
AL355312.3	0.0544244	1.93705	5.15347	2.44e-19	6.51e-18
AC103691.1	0.0991902	0.478686	2.27081	2.44e-06	6.48e-06
EXTL3-AS1	0.0224268	0.107409	2.25982	4.04e-14	3.63e-13
AC245884.8	0.392185	1.23562	1.65563	5.4e-12	3.42e-11
LINC01558	0.504998	1.3896	1.46032	1.14e-05	2.71e-05
AC021028.1	0.120176	0.294144	1.29138	0.00171276	0.00286433
WASL-DT	5.82686	2.72249	-1.09779	1.18e-19	3.55e-18
NDUFB2-AS1	0.111778	0.242711	1.11861	1.75e-14	1.66e-13
SNHG25	0.569441	28.5846	5.64955	5.42e-17	8.09e-16
ZNF252P-AS1	0.0941951	0.221808	1.23559	7.13e-07	2.08e-06
AP001363.2	0.206698	0.102497	-1.01194	1.63e-07	5.22e-07
AC064836.1	0.0237244	0.121383	2.35512	4e-05	8.7e-05
AL161891.1	0.147385	0.593488	2.00962	6.74e-17	9.87e-16
AL139147.1	0.0062439	0.21981	5.13766	8.67e-05	0.000178929
AC141002.1	0.269341	0.579088	1.10435	0.000429432	0.000794307
AP000553.1	0.0228683	0.130335	2.51081	2.38e-13	1.9e-12
RASGRP3-AS1	0.100298	0.222314	1.14831	0.0138279	0.0194602
FAM30A	0.816839	0.215719	-1.9209	3.16e-17	4.98e-16
AC036176.3	0.00721707	0.315414	5.44969	2.83e-08	1.01e-07
AC004825.3	0.00387561	0.111194	4.84252	0.0182912	0.0252525
AC004707.1	0.716324	0.126937	-2.4965	8.14e-23	6.27e-21
LINC01342	0.215122	0.508964	1.24241	2.16e-06	5.81e-06
SNHG16	1.93594	5.65052	1.54535	5.28e-25	1.32e-22
AC090152.1	1.05963	0.445404	-1.25038	3.39e-16	4.32e-15
AC083880.1	0.294007	0.76269	1.37525	1.05e-12	7.62e-12
AC092171.4	0.255678	0.720091	1.49385	3.78e-09	1.55e-08
AC138028.6	0.109932	0.238543	1.11764	2.79e-08	9.92e-08
AC211433.1	0.019122	0.311961	4.02806	1.6e-06	4.36e-06
IGFL2-AS1	0.00472927	0.458481	6.5991	7.46e-16	9.01e-15
ACSL3-AS1	0.0380951	0.214433	2.49285	2.57e-05	5.81e-05
AC004522.5	0.24881	0.733538	1.55983	0.000598134	0.00107691
LINC01252	0.0498683	0.130172	1.38423	4.94e-05	0.00010653
AC112512.1	0.0116439	0.168959	3.85903	0.0285761	0.0380208
LINC01355	0.393815	1.0121	1.36177	2.53e-07	7.88e-07
AC005632.6	0.0824902	0.295059	1.83871	0.0340361	0.0446983
EIPR1-IT1	0.0165976	0.225458	3.76382	1.09e-09	4.86e-09
HYMAI	0.0178537	0.112745	2.65877	0.00053541	0.000970962
AP001160.2	0.0548805	0.126162	1.20091	0.0247014	0.03326
AF230666.2	0.00956342	0.120135	3.65099	2.34e-05	5.33e-05
C2orf27A	0.103449	0.518377	2.32508	1.21e-19	3.61e-18
AC100803.4	0.0207537	0.11113	2.42081	3.93e-10	1.87e-09
AC005391.1	0.0565024	0.216382	1.9372	0.00279324	0.00451543
AC145124.1	0.347837	0.161785	-1.10433	4.38e-12	2.86e-11
AC073840.1	0.425939	0.0836803	-2.34769	1.02e-20	3.77e-19
AC011472.2	0.164956	0.38544	1.22442	5.55e-10	2.56e-09
LINC01703	0.199505	0.616396	1.62743	2.35e-14	2.2e-13
AL731563.3	0.100993	0.228538	1.17818	2.2e-08	8.02e-08
AC005256.1	0.00600244	0.947882	7.30301	2.78e-17	4.46e-16
AL391845.2	0.00507561	0.189586	5.22313	4.37e-22	2.52e-20
AC138932.4	0.174783	0.441871	1.33806	0.015629	0.0218072
AC156455.1	0.541424	1.53966	1.50778	1.17e-05	2.79e-05
ACBD3-AS1	0.194024	0.572017	1.55982	1.75e-05	4.04e-05
AC010463.3	0.202298	0.466136	1.20427	4e-07	1.21e-06
AL512770.1	0.216278	0.468288	1.11451	3.44e-09	1.42e-08
LINC01556	0.185361	0.480331	1.37369	0.00648121	0.00974665
AC125807.2	0.707839	1.72747	1.28717	6.89e-16	8.45e-15
AC092723.1	1.54167	0.217732	-2.82387	1.29e-22	9.07e-21
AC084125.2	0.103885	0.29642	1.51265	5.23e-11	2.86e-10
LINC01002	0.0511927	0.113409	1.14753	2.25e-09	9.52e-09
AC025580.1	21.0482	7.05492	-1.57699	9.95e-17	1.4e-15
AC092614.1	0.134537	0.497662	1.88717	2.27e-16	3.01e-15
LINC01545	0.0508073	0.160356	1.65817	2.15e-05	4.91e-05
AC105137.2	0.10369	0.312788	1.5929	2.33e-11	1.34e-10
AL133297.1	0.0896951	0.22078	1.29951	0.000121117	0.000245677
NEBL-AS1	0.115868	0.249742	1.10796	2.19e-06	5.89e-06
AC018552.3	0.0166024	0.260257	3.97047	0.000151792	0.000303198
AC024588.1	0.0314439	0.113872	1.85656	1.67e-06	4.54e-06
Z82243.1	0.201295	0.952163	2.2419	1.12e-11	6.74e-11
SNHG10	0.399688	0.861254	1.10757	1.31e-15	1.5e-14
USP3-AS1	0.0546585	0.206436	1.91717	0.00526718	0.00807882
AC004584.1	0.0518146	0.144305	1.47769	8.17e-05	0.000169209
AC127024.6	0.0919463	0.267959	1.54315	0.00167901	0.00281028
MPRIP-AS1	0.0115317	0.188815	4.0333	0.00291665	0.00469367
PKP4-AS1	0.0205902	0.111664	2.43914	1.09e-09	4.86e-09
AL031005.1	0.0171707	0.162897	3.24594	0.0181756	0.0251195
AL358472.5	0.0712366	0.198756	1.48031	4.86e-09	1.96e-08
AC092828.1	0.0255927	0.322247	3.65436	0.0258016	0.034599
AC124067.4	3.52616	10.1829	1.52998	4.27e-11	2.37e-10
AC010336.7	0.0676366	0.25809	1.932	2.7e-12	1.84e-11
LINC02538	0.050961	0.14138	1.47211	0.000111423	0.000226834
C1RL-AS1	0.354088	0.748668	1.08022	2.36e-07	7.39e-07
LINC00239	1.29403	3.20993	1.31067	1.75e-07	5.56e-07
UNC5B-AS1	0.182393	0.852771	2.22511	0.00221515	0.00363785
AC027307.1	0.0458488	0.181953	1.98861	6.49e-08	2.18e-07
LINC01213	0.0510268	0.122201	1.25993	0.0214543	0.029243
AC004264.1	0.194161	0.754299	1.95788	4.17e-17	6.4e-16
STX18-AS1	0.13851	0.306038	1.14372	1.67e-15	1.87e-14
TRPM2-AS	0.226044	2.26484	3.32473	1.39e-14	1.35e-13
AC020656.2	0.0368293	0.640477	4.12022	1.14e-16	1.58e-15
AL512656.1	0.0608756	0.212878	1.80609	0.00237615	0.00388115
AC126178.1	0.5175	0.0887249	-2.54415	6.71e-19	1.54e-17
AL355999.1	0.105546	0.267608	1.34225	3.57e-09	1.47e-08
AC024560.4	0.262883	0.645871	1.29683	5.08e-08	1.73e-07
THORLNC	0.0577951	0.125572	1.11949	1.32e-06	3.65e-06
MRPS30-DT	0.376512	0.139845	-1.42887	3.91e-09	1.59e-08
AP001025.1	0.0340024	0.1107	1.70295	0.0217519	0.0296034
AL590617.2	0.323971	0.72094	1.15402	6.67e-14	5.84e-13
LINC01376	0.111937	0.270595	1.27345	1.74e-05	4.04e-05
VAC14-AS1	0.00951707	0.109657	3.52634	2.97e-22	1.85e-20
WASHC5-AS1	0.0833707	0.330641	1.98765	1.07e-05	2.56e-05
LINC00539	0.1765	0.368452	1.06181	2.79e-09	1.17e-08
AC106886.3	0.0344049	0.105742	1.61986	0.00409743	0.00639535
LINC01564	0.0388634	0.191735	2.30263	2.5e-05	5.66e-05
AC108463.3	0.0182927	0.160612	3.13424	1.56e-08	5.79e-08
LINC01475	0.494366	0.115507	-2.0976	5.69e-19	1.36e-17
IRAIN	0.116027	0.273789	1.23861	0.000567081	0.00102382
C15orf56	0.0468415	0.118441	1.33831	5.52e-07	1.64e-06
AC092171.1	0.0867122	0.399079	2.20237	2.54e-11	1.45e-10
HSD52	0.0676415	0.143454	1.08461	0.00282762	0.00456161
AC004908.2	0.4201	0.912098	1.11846	5.8e-07	1.71e-06
MIR222HG	0.6735	1.71001	1.34425	3.88e-08	1.35e-07
AC082651.3	0.0451756	0.109098	1.27201	0.0107426	0.015428
AL807757.2	0.0275805	0.281042	3.34907	2.82e-05	6.31e-05
AC087521.2	0.0472195	0.250711	2.40857	0.00131444	0.0022327
Z69733.1	0.0608854	0.153042	1.32976	0.000125227	0.000252967
AC006460.2	0.0538049	0.121996	1.18102	0.00559717	0.0085283
C9orf147	0.0845341	0.185945	1.13727	3.28e-07	1.01e-06
FAM83C-AS1	0.0549512	0.257865	2.23039	1.39e-07	4.49e-07
RPP38-DT	0.060022	0.141703	1.2393	2.87e-08	1.02e-07
AC003965.2	0.119468	1.23021	3.3642	1.32e-16	1.83e-15
AL032819.1	0.0175707	0.130524	2.89307	2.75e-05	6.17e-05
KCNMB2-AS1	0.0141463	0.22722	4.00559	5.71e-09	2.27e-08
AC008870.2	0.296717	0.703273	1.245	4.07e-09	1.65e-08
AC020661.3	0.0218512	0.257875	3.56089	0.00198488	0.00328442
AC008026.3	0.0169244	0.134374	2.98908	0.00165322	0.00277303
AP002490.1	0.0467317	0.106848	1.19309	0.0055652	0.00848947
AL359881.1	0.0439293	0.914005	4.37895	4.88e-13	3.76e-12
LINC00265	0.489737	1.06908	1.12629	1.6e-10	8.03e-10
MIR3150BHG	0.506495	0.104459	-2.27761	9.62e-16	1.13e-14
AC009236.1	0.011461	0.214734	4.22775	2.21e-05	5.05e-05
AL121895.1	0.0263927	0.263221	3.31806	1.37e-07	4.44e-07
LINC02594	0.0316878	0.105975	1.74173	6.73e-05	0.000141368
LINC02321	0.0222756	0.117358	2.39738	2.47e-11	1.41e-10
Z68871.1	0.229895	0.661935	1.52571	2.44e-08	8.8e-08
AC012213.3	0.0495073	0.289821	2.54945	1.12e-10	5.85e-10
AL022318.1	0.577459	0.0857721	-2.75114	2.49e-20	8.27e-19
AL589765.6	0.105956	0.242445	1.19419	0.000148796	0.000297364
AC087741.1	0.19228	0.542805	1.49722	1.59e-12	1.11e-11
AC004967.2	0.165285	0.528756	1.67764	5.15e-12	3.29e-11
NFE2L1-DT	0.0778122	0.191864	1.30201	8.37e-08	2.78e-07
FAM201A	0.501663	1.14439	1.18979	5.99e-11	3.24e-10
C1orf147	0.0696585	0.185668	1.41436	3.56e-06	9.19e-06
AC023510.2	0.258002	0.110596	-1.22209	1.6e-12	1.12e-11
LINC02432	0.0195561	0.541675	4.79174	0.00055125	0.000996158
AC093627.6	0.896366	0.188591	-2.24883	5.13e-11	2.82e-10
AC018809.1	0.241688	0.604847	1.32342	9.67e-06	2.32e-05
ZNF775-AS1	0.14031	0.428767	1.61158	9.26e-06	2.23e-05
AC002306.1	0.0211195	0.115779	2.45472	0.0071016	0.0106065
AP003555.1	0.154017	0.495907	1.68698	0.000279953	0.00053653
AC007483.1	0.00160976	0.219238	7.08951	2.76e-11	1.56e-10
AC027279.1	0.0235951	0.149786	2.66634	0.0174478	0.0242073
AC144450.1	0.0103244	0.206195	4.31988	8.03e-09	3.12e-08
AC048344.4	0.0789878	0.56709	2.84388	3.29e-16	4.22e-15
ADNP-AS1	0.790578	1.59554	1.01307	3e-06	7.84e-06
SAP30L-AS1	0.0968927	0.228252	1.23617	1.42e-05	3.33e-05
LINC00996	1.05375	0.374935	-1.49082	1.24e-15	1.43e-14
AL109615.4	0.375988	0.762278	1.01963	3e-06	7.84e-06
RHOA-IT1	0.243232	0.495754	1.02729	0.010146	0.0146462
GSTCD-AS1	0.023061	0.205298	3.1542	0.00149801	0.00252334
AC116345.4	0.913151	0.245086	-1.89757	5.96e-17	8.82e-16
AL445222.1	0.194876	0.723288	1.89202	1.51e-12	1.07e-11
AC092535.5	0.806727	2.37978	1.56067	1.11e-11	6.72e-11
AC092645.2	0.120168	0.404874	1.75242	3.57e-07	1.09e-06
AL391832.3	0.0557659	0.117665	1.07724	0.00903731	0.0131766
AC068620.2	0.109754	0.225316	1.03768	0.0113954	0.0162761
AC103591.3	0.369166	1.70525	2.20764	5.68e-07	1.68e-06
AL023803.1	0.182695	0.492367	1.4303	0.00831787	0.012223
AC007336.1	0.0329195	0.157915	2.26213	0.000308847	0.000586749
AF124730.1	0.0428561	0.226926	2.40465	0.000305188	0.000580481
AC020658.4	0.0528293	0.160812	1.60597	8.11e-06	1.96e-05
AC112721.1	0.0121	0.136617	3.49706	4.73e-07	1.42e-06
LINC01668	0.721246	0.0812457	-3.15013	5.18e-23	4.43e-21
AC020763.1	0.0177488	0.120797	2.7668	1.63e-06	4.44e-06
AC023090.1	0.670256	0.334253	-1.00377	2.43e-06	6.47e-06
LINC01645	0.767812	0.0470351	-4.02894	6.45e-23	5.28e-21
AC079466.1	0.000780488	0.251539	8.33219	1.98e-10	9.79e-10
AL355075.6	0.159678	0.721622	2.17608	2.84e-10	1.38e-09
AC073333.1	0.102137	0.350558	1.77915	0.000811364	0.00142743
AC113361.1	0.0368366	0.117847	1.6777	0.00925301	0.0134611
AL121601.1	0.217495	0.550251	1.33911	1.37e-05	3.23e-05
AL033527.2	0.0793512	0.371287	2.22621	6.32e-16	7.78e-15
AC005096.1	0.0209366	0.292647	3.80506	1.38e-06	3.81e-06
AC009704.2	0.108017	0.357979	1.72862	0.000155197	0.0003089
SLFNL1-AS1	0.0811463	0.186291	1.19896	1.1e-06	3.1e-06
MMP25-AS1	0.287734	0.779132	1.43713	8.82e-11	4.66e-10
AC233992.3	0.0784341	0.234699	1.58126	0.00213349	0.00351699
AL133243.2	0.423676	1.35175	1.67379	1.65e-05	3.84e-05
AL606537.1	0.00862683	0.108637	3.65454	0.000244166	0.000473495
AC021321.1	0.122873	0.250912	1.03001	0.00104891	0.00181045
PEF1-AS1	0.0706463	0.194244	1.45919	5.66e-06	1.41e-05
LINC01176	0.307624	0.6462	1.07081	0.0370828	0.048185
AC005062.1	0.0747122	0.248371	1.73308	1.74e-06	4.72e-06
AL354696.1	0.607949	1.37778	1.18033	2.96e-10	1.43e-09
AC093732.1	0.0317171	0.610114	4.26575	1.53e-13	1.26e-12
AL929091.1	0.00656342	0.331084	5.65661	2.5e-17	4.08e-16
KLRK1-AS1	0.1377	0.544409	1.98316	1.45e-06	4.01e-06
AC084864.1	0.0551268	0.248648	2.17328	9.71e-07	2.75e-06
AC112484.1	0.114576	0.249235	1.12121	3.79e-06	9.75e-06
AL592546.2	1.08305	0.538825	-1.00721	7.95e-12	4.92e-11
AC019080.5	0.392773	0.908765	1.21021	2.29e-07	7.16e-07
AC015922.3	6.40533	2.37251	-1.43286	4.38e-19	1.09e-17
AC103703.1	0.023461	0.192558	3.03696	0.00104182	0.00179974
AC108865.1	0.966471	5.22144	2.43365	0.00493112	0.00759007
AC068722.2	0.74612	0.265492	-1.49074	1.2e-12	8.62e-12
AC010913.1	0.0230073	0.11836	2.36302	8.8e-16	1.05e-14
SLC12A9-AS1	0.681583	3.15515	2.21075	2.12e-19	5.73e-18
AC004832.4	0.0891195	0.351646	1.98031	0.0212832	0.0290462
AC025176.1	0.129571	0.512043	1.98252	2.08e-09	8.86e-09
LNCTAM34A	0.0862	0.298312	1.79106	3.31e-13	2.6e-12
AL590369.1	0.0562098	0.121212	1.10864	0.0156744	0.0218629
AC104370.1	0.00252195	0.235357	6.54416	3.36e-13	2.63e-12
AL390037.1	0.0338024	0.135235	2.00027	0.000683149	0.00121604
AC078962.1	0.10218	0.490156	2.26212	0.00396086	0.00620119
AC004466.3	0.0538512	0.206711	1.94056	3.79e-05	8.31e-05
YEATS2-AS1	0.0744902	0.22349	1.58508	4.29e-11	2.38e-10
NPSR1-AS1	0.00110976	0.192601	7.43923	3.24e-19	8.36e-18
AL357874.2	0.0361341	0.120964	1.74314	0.0158871	0.0221438
FMR1-IT1	0.373405	0.8391	1.1681	0.00513077	0.007885
LINC02416	0.0482463	0.146952	1.60685	0.000517452	0.000942022
AC018926.2	0.162734	0.546535	1.7478	2.96e-09	1.23e-08
LINC01605	0.183159	1.66516	3.1845	2.43e-22	1.56e-20
AC009032.1	0.0743854	1.46396	4.29871	0.03585	0.0467561
AL020997.2	0.0886293	0.468512	2.40223	0.0038464	0.00603885
CARMN	2.09632	0.899376	-1.22086	1.29e-08	4.89e-08
AP007216.2	0.0334561	0.11774	1.81526	0.00112178	0.00192354
AC010761.1	0.588698	1.70885	1.53743	8.62e-16	1.03e-14
AC072054.1	0.0621927	0.473582	2.9288	3.28e-16	4.22e-15
AP002985.1	0.127337	0.257427	1.01552	8.27e-05	0.000171201
AL033381.3	0.0008	0.112966	7.14167	1.07e-14	1.05e-13
LINC01433	0.0096122	0.128682	3.7428	7.17e-16	8.72e-15
AP001469.3	0.341332	0.991292	1.53813	7.21e-19	1.62e-17
AL138995.1	0.406339	0.125296	-1.69734	2.6e-17	4.2e-16
AC124067.2	0.434678	4.93163	3.50405	3.43e-21	1.46e-19
AC119396.1	0.689956	0.23254	-1.56903	1.49e-14	1.43e-13
AL391056.1	0.0892829	0.873963	3.29112	1.51e-19	4.22e-18
CASK-AS1	0.0546927	0.160477	1.55295	0.000225177	0.000441248
AC107959.4	0.0203829	0.292083	3.84094	6.01e-22	3.27e-20
AC015853.1	0.0203317	0.138773	2.77093	3.93e-05	8.58e-05
TTC3-AS1	0.0267171	0.12378	2.21194	0.00755297	0.0112166
LCAL1	0.000680488	0.181913	8.06246	1.37e-18	2.95e-17
AC092127.1	0.0058	0.133118	4.5205	0.00325782	0.00519373
GK-AS1	0.243505	1.0856	2.15648	0.000197814	0.000388599
AC093866.1	0.00338537	0.396395	6.87148	2.3e-07	7.19e-07
LINC01857	0.925773	0.435345	-1.0885	8.39e-06	2.03e-05
LINC01819	0.251012	3.50658	3.80423	0.000184788	0.000364104
AC020663.3	0.0796927	0.28523	1.83961	1.23e-06	3.41e-06
AP001160.1	0.0464415	0.197684	2.08971	5.19e-12	3.3e-11
AC107050.1	0.0104902	0.536211	5.67568	0.0139019	0.0195504
AC104825.1	1.03661	0.461124	-1.16865	3.11e-16	4.04e-15
SCARNA9	0.0807659	1.29912	4.00765	1.26e-06	3.5e-06
AC091181.2	0.037878	0.113233	1.57986	3.49e-06	9.03e-06
MAFG-DT	0.399771	3.47903	3.12144	9.6e-25	1.98e-22
MRPL20-DT	0.734561	1.91154	1.37978	3.18e-18	6.27e-17
AC009269.5	0.0991805	0.582096	2.55313	0.000746384	0.00131962
AC211433.2	0.0458341	0.183966	2.00495	6.11e-08	2.06e-07
AC008119.1	0.0684366	0.275531	2.00938	0.000259539	0.000499603
AL031673.1	0.427151	1.31083	1.61767	3.76e-09	1.54e-08
AP003032.1	0.137405	0.516573	1.91054	2.32e-08	8.41e-08
AC011468.1	0.681839	1.37233	1.00912	6.72e-06	1.65e-05
ZNF451-AS1	0.0583171	0.19367	1.73161	0.00647233	0.00973702
AL590723.1	0.216107	0.699766	1.69512	0.00104224	0.00179974
LINC02525	0.00859512	0.115934	3.75364	0.00531567	0.00814364
AC018695.4	0.235324	0.575296	1.28965	8.02e-07	2.31e-06
AC008514.1	0.0241561	0.263013	3.44468	0.00287991	0.00463998
AC020978.4	3.44411	0.547429	-2.65339	1.96e-23	2.08e-21
AC092834.1	2.17986	0.239148	-3.18826	1.56e-23	1.81e-21
AL022316.1	0.145878	0.997458	2.77349	2.83e-10	1.38e-09
AC037459.4	0.145554	0.363374	1.31991	0.000300751	0.000573033
AP005271.1	0.0169073	0.380404	4.49181	1.96e-09	8.4e-09
AP000553.2	0.0221585	0.233201	3.39564	1.33e-10	6.84e-10
LINC02418	0.00771219	4.40418	9.15752	1.05e-19	3.16e-18
AC083906.3	0.0105829	0.114787	3.43915	1.35e-05	3.19e-05
AC073352.1	0.0956049	0.248805	1.37986	2.41e-05	5.48e-05
AC087289.2	0.0988244	0.253669	1.36001	1.12e-11	6.73e-11
SLC16A1-AS1	0.0917366	0.384219	2.06636	2.69e-17	4.32e-16
ZKSCAN2-DT	0.445837	1.07089	1.26422	3.26e-09	1.35e-08
CRAT37	0.00668537	0.321642	5.5883	1.8e-07	5.71e-07
AL135902.1	0.039878	0.130263	1.70776	0.00116359	0.00199002
AP002387.1	3.09831	6.76093	1.12574	4.34e-08	1.5e-07
Z84485.1	0.113273	0.368063	1.70015	3.53e-12	2.34e-11
AC008758.2	0.0570073	0.175833	1.62499	0.000689729	0.00122664
AC005081.1	1.1322	0.368902	-1.61783	6.29e-15	6.38e-14
BX322234.1	0.0952927	0.294968	1.63012	0.0022552	0.00370053
AL391834.1	0.551329	1.1455	1.05499	4.26e-05	9.23e-05
AC104785.1	0.159568	0.500774	1.64999	1.68e-12	1.17e-11
AC067930.2	0.0708146	0.155796	1.13754	0.00415651	0.0064765
AC002563.1	0.0324049	0.124434	1.9411	0.022936	0.0310427
AL161729.3	0.0922317	0.256386	1.47498	6.41e-05	0.000134927
AL357079.1	0.316127	0.719147	1.18578	5.26e-10	2.44e-09
LURAP1L-AS1	0.0258098	0.196078	2.92544	0.000653219	0.00116912
PRR7-AS1	0.0951488	0.6297	2.72641	8.08e-22	4.12e-20
AC034213.1	0.0139585	0.321164	4.52409	2.54e-06	6.71e-06
AC012085.2	1.59316	0.226422	-2.8148	5.83e-15	5.98e-14
AL135905.1	2.16775	0.805506	-1.42823	2.56e-19	6.79e-18
PCAT1	0.0252756	0.324134	3.68077	3.8e-24	5.74e-22
AC093675.2	0.00933415	0.170172	4.18833	0.0129284	0.0182993
AC006111.2	0.104634	0.430061	2.03919	4.52e-15	4.74e-14
AP001442.1	0.012939	0.256075	4.30677	0.00544598	0.00832054
HAGLR	8.99025	2.3178	-1.9556	1.59e-21	7.44e-20
AL590096.1	0.100905	0.280263	1.47378	6.49e-07	1.9e-06
AC010547.2	0.012361	0.819177	6.05031	5.23e-07	1.56e-06
PAN3-AS1	0.511676	1.12961	1.14253	2.38e-08	8.6e-08
AC061975.8	0.0547049	0.125186	1.19434	0.000191801	0.000377354
DLGAP1-AS2	0.732817	3.75523	2.35737	3.72e-23	3.48e-21
AC068768.1	0.0692561	0.172765	1.3188	0.0280265	0.0373655
AC004471.1	0.151066	0.469881	1.63712	4.6e-12	2.98e-11
AC002542.6	0.0155854	0.181201	3.53932	3.48e-07	1.06e-06
AC068790.3	0.155151	0.504524	1.70125	0.00299898	0.00481515
LINC02542	0.310276	0.864344	1.47806	0.000239062	0.000465436
AC083900.1	1.18758	0.407803	-1.54208	1.17e-14	1.14e-13
AC012615.4	0.126163	0.357513	1.5027	9.69e-05	0.000198524
AC026401.2	0.0222195	0.144731	2.70348	0.0022622	0.00370891
AC129510.1	0.219154	0.449312	1.03578	1.59e-05	3.69e-05
SLC9A3-AS1	1.17321	6.21148	2.40447	1.07e-12	7.74e-12
LINC01836	0.0850073	0.632324	2.895	6.59e-20	2.1e-18
AC073641.1	0.0467561	0.124516	1.4131	0.00767083	0.0113612
AC026471.3	0.0459659	0.224548	2.28839	0.000478222	0.000876702
AC115102.1	0.0519805	0.115985	1.15789	0.036867	0.047969
PPP1R14B-AS1	0.107641	0.659612	2.61538	2.19e-18	4.45e-17
SERTAD4-AS1	2.86028	1.03976	-1.4599	2.79e-08	9.92e-08
ZNF460-AS1	0.26101	0.54736	1.06839	2.77e-07	8.59e-07
AC018648.1	0.102632	0.245904	1.26062	0.00215269	0.00354121
AC092718.4	2.98562	8.28793	1.47298	1.56e-20	5.73e-19
AC063948.1	0.302534	0.659608	1.12451	7.03e-06	1.72e-05
AL358115.1	0.125737	0.336166	1.41877	2.13e-05	4.87e-05
AC245140.3	0.0339854	0.159339	2.22911	4.67e-07	1.4e-06
OGFR-AS1	0.102573	0.239151	1.22127	5.07e-05	0.000108708
AC048341.2	0.598898	1.50915	1.33335	6.63e-10	3.02e-09
MYB-AS1	0.097378	0.429919	2.1424	0.0222402	0.0301946
BX323046.2	0.112422	0.229513	1.02965	0.000255769	0.00049283
AL157400.4	0.0535098	0.12607	1.23635	0.00764179	0.0113313
AC112484.5	0.0496244	0.124005	1.32128	0.00188008	0.00313214
AC008781.1	0.0460829	0.24045	2.38343	0.0102344	0.0147684
LINC02086	6.98188	14.2478	1.02905	1.77e-05	4.08e-05
LINC02345	0.0130341	0.192685	3.88588	1.51e-14	1.44e-13
LINC01781	0.45688	0.106712	-2.0981	8.53e-17	1.23e-15
LINC-PINT	0.23462	1.01297	2.11019	4.07e-10	1.93e-09
AC004990.1	0.73731	0.263734	-1.48319	8.03e-14	6.92e-13
C9orf163	0.0711341	0.289615	2.02552	1.92e-17	3.2e-16
AC073592.1	0.0339561	0.222493	2.71202	9.13e-05	0.000187581
AC135178.6	0.288534	0.69927	1.27711	6.71e-13	5.06e-12
AC008269.1	0.0591829	0.13288	1.16687	0.000904833	0.00157913
LINC02320	0.146632	1.35391	3.20686	1.46e-19	4.11e-18
AC053503.3	2.31549	0.346489	-2.74043	6.33e-17	9.34e-16
TMEM75	0.00852927	0.453401	5.73222	2.86e-10	1.38e-09
Z82217.1	0.00630976	0.134012	4.40864	9.22e-06	2.22e-05
AC010538.1	0.174666	0.393858	1.17308	9.98e-14	8.48e-13
FSIP2-AS1	0.0337415	0.158148	2.22868	2.4e-07	7.5e-07
AC006504.1	0.0865073	0.185474	1.10032	0.0013093	0.00222564
AL133330.1	0.133207	0.753085	2.49914	6.66e-13	5.03e-12
GNG12-AS1	0.54948	0.249471	-1.13919	2.07e-17	3.42e-16
AC120498.10	1.27546	0.562157	-1.18197	2.18e-13	1.76e-12
AC100814.1	0.810407	1.62323	1.00215	6.12e-06	1.52e-05
AC007684.2	0.0678732	0.48708	2.84325	0.0165706	0.0230392
LINC01952	0.0387073	0.135633	1.80903	0.000111163	0.000226421
AL353708.3	0.10101	0.303529	1.58734	1.03e-09	4.6e-09
AC104506.1	0.0495	0.157573	1.67052	1.88e-05	4.33e-05
AC068580.2	0.00381463	0.444783	6.86541	6.33e-10	2.89e-09
AC026740.1	0.608002	1.29841	1.09459	0.000242675	0.000471542
AC004816.2	0.122473	0.272072	1.15152	0.000327087	0.000619603
AC097381.3	0.0454293	0.157021	1.78926	0.000615855	0.00110527
AC005332.1	0.0598659	0.126633	1.08085	0.000496124	0.000907403
CASC16	0.253912	0.0954233	-1.41192	2.84e-13	2.25e-12
AL359880.1	0.0401927	0.508815	3.66214	0.0012539	0.00213701
AC116552.1	0.0673878	0.276678	2.03765	5.55e-08	1.88e-07
LINC01503	0.172995	0.351602	1.02321	5.23e-07	1.56e-06
SNHG12	1.21074	3.61318	1.57738	1.59e-20	5.8e-19
AP001001.1	0.058378	0.177119	1.60122	0.0177158	0.0245454
AC078860.3	0.0461683	0.460209	3.31732	3.47e-11	1.95e-10
PIK3IP1-DT	0.209861	0.5238	1.31958	4.16e-09	1.69e-08
AL138689.1	0.321646	1.25778	1.96733	3.13e-06	8.17e-06
PPP1R35-AS1	0.141483	0.345133	1.28652	9.51e-06	2.29e-05
AC093904.2	0.0308024	0.219241	2.8314	6.46e-09	2.55e-08
AL136115.1	0.0539146	0.500292	3.21402	0.00191929	0.00318798
ZNF337-AS1	0.183678	0.458504	1.31976	1.06e-08	4.05e-08
MIR1-1HG-AS1	0.774966	0.0945093	-3.0356	3.52e-21	1.48e-19
LINC02381	0.704268	0.279522	-1.33317	3.32e-18	6.48e-17
AL035458.2	0.0612366	0.278213	2.18372	3.5e-07	1.07e-06
LINC02672	0.023378	0.65505	4.80838	1.32e-08	4.98e-08
AP001554.1	4.21951	0.463313	-3.18702	4.3e-24	6.03e-22
AC129507.2	1.77638	0.798085	-1.15433	9.54e-13	7.02e-12
LINC02474	0.00167317	0.786514	8.87674	6.1e-11	3.28e-10
LINC01752	2.4447	0.756163	-1.69289	2.93e-17	4.64e-16
CFAP44-AS1	0.0136146	0.114254	3.06901	0.00123733	0.00211061
LINC00173	0.1013	0.260658	1.36353	0.00149849	0.00252334
HMGA2-AS1	0.0172195	0.263296	3.93457	1.24e-12	8.88e-12
AC012020.1	0.038361	0.120429	1.65047	1.58e-05	3.68e-05
AL359922.2	0.0427634	0.388859	3.1848	7.22e-15	7.2e-14
AC131212.1	0.0548854	0.133029	1.27725	0.000569028	0.00102592
AC009159.3	0.358144	0.131467	-1.44583	6.12e-14	5.39e-13
AL008721.1	0.021378	0.121133	2.50239	4.33e-05	9.37e-05
LINC02875	0.0695927	0.231615	1.73472	1.77e-07	5.61e-07
AC073326.1	0.0190244	0.237945	3.64471	7.46e-06	1.82e-05
AL139123.1	0.18092	0.447694	1.30717	7.96e-07	2.3e-06
MIR4713HG	0.0820829	0.382235	2.2193	6.19e-12	3.9e-11
AL121845.4	0.169522	0.482039	1.50768	0.0045111	0.00699016
AC039056.2	0.172793	0.426767	1.30441	4.84e-06	1.22e-05
LINC00449	0.0498268	0.123064	1.30442	3.49e-05	7.69e-05
AC010727.1	0.00946585	0.14929	3.97924	1.26e-08	4.77e-08
AL162582.1	0.0238732	2.04493	6.42052	2.78e-16	3.65e-15
AC004982.1	0.203817	0.409007	1.00485	8.89e-08	2.94e-07
AC021683.2	0.318498	0.123055	-1.37198	7.72e-11	4.1e-10
AC124283.3	0.0869683	0.408795	2.23282	0.00375163	0.00590187
LINC02487	0.262993	0.993817	1.91796	6.75e-12	4.24e-11
AC005363.2	0.0180293	0.185068	3.35964	3.26e-08	1.15e-07
AC090739.1	0.37962	1.24639	1.71513	0.000182361	0.000360224
LINC01811	0.00202927	0.508991	7.97054	3.27e-22	1.94e-20
LINC02362	1.1283	0.404311	-1.48061	5.49e-13	4.19e-12
SNHG21	0.278439	0.573233	1.04176	1.85e-06	5e-06
AL031670.1	0.376456	0.868707	1.20639	0.0010073	0.00174401
AL133215.2	0.574527	1.30032	1.17842	3.24e-12	2.16e-11
LINC01091	0.0699878	0.246027	1.81364	2.74e-12	1.86e-11
AL592301.1	0.0639171	0.316948	2.30997	1.25e-07	4.07e-07
LINC02441	15.913	3.10886	-2.35575	2.88e-22	1.82e-20
AC022165.1	0.0281683	0.114282	2.02045	0.00203693	0.00336771
AC117386.2	0.00242195	0.391404	7.33635	1.24e-15	1.43e-14
LINC01424	0.073939	0.224368	1.60146	7.44e-10	3.36e-09
AC079907.1	0.223593	0.471024	1.07493	3.45e-05	7.61e-05
AP001527.2	0.159198	0.463354	1.5413	5.21e-11	2.85e-10
AC020978.7	0.0500854	0.127094	1.34343	0.000305252	0.000580481
AC016831.4	0.0134415	0.703938	5.71069	0.00071816	0.00127259
AC010536.1	0.0994439	0.24734	1.31454	6.01e-11	3.25e-10
AL031710.2	0.0653976	0.37717	2.52791	3.21e-16	4.16e-15
AL161663.1	0.00831707	0.13994	4.07259	1.89e-09	8.12e-09
AC093585.1	0.177576	0.577872	1.70232	0.00540211	0.00825673
AC000061.1	0.180017	0.987734	2.45599	0.000124141	0.000250902
AC093904.4	0.0360463	0.212929	2.56245	5.09e-11	2.8e-10
LINC01705	0.00170732	0.511435	8.22668	3.65e-21	1.51e-19
AC005632.3	0.191639	0.49532	1.36997	0.0185664	0.0256235
LINC02541	0.609329	0.204181	-1.57738	7.63e-08	2.55e-07
AC090709.1	0.0361732	0.652257	4.17245	1.62e-11	9.57e-11
AC090578.2	0.0365805	0.234403	2.67985	0.00264519	0.00429556
AP001619.1	0.0686537	0.23489	1.77458	1.94e-05	4.46e-05
AC016735.1	2.09051	7.00494	1.74452	2.35e-11	1.34e-10
AL033397.2	0.0604976	0.144328	1.2544	0.0149483	0.0209169
FLJ16779	0.0147244	0.116506	2.98413	2.86e-08	1.02e-07
AC011352.3	0.00193171	0.227558	6.88021	2.83e-08	1e-07
AC020907.4	0.29702	1.22438	2.04343	9.38e-14	8e-13
AC009005.1	0.781193	1.64717	1.07624	4.04e-06	1.03e-05
TFAP2A-AS1	0.0255463	0.432607	4.08187	1.13e-15	1.32e-14
AC005072.1	0.0107927	0.197127	4.191	0.0380828	0.0494459
AC108134.3	0.317437	1.83585	2.53191	5.29e-07	1.57e-06
AC130888.1	0.123563	0.423558	1.77731	4.3e-06	1.1e-05
AL031717.1	0.191227	0.4412	1.20615	0.000500207	0.000913593
PROX1-AS1	0.0331439	0.151308	2.19067	1.31e-12	9.38e-12
ERICD	0.136434	0.327371	1.26272	3.14e-13	2.49e-12
MIRLET7BHG	0.187485	0.56281	1.58587	4.93e-11	2.72e-10
LINC02156	0.0148561	0.198614	3.74084	2.92e-21	1.29e-19
AC078852.2	0.0283659	0.12801	2.17403	0.00040459	0.000752615
AC019118.1	0.0174732	0.113542	2.70001	6.35e-05	0.000133874
AL512652.1	0.0740024	0.394488	2.41434	1.08e-10	5.62e-10
AC114291.1	0.251773	1.64076	2.70417	0.00103468	0.00178905
LINC02257	0.00218049	0.339111	7.28096	4.97e-17	7.48e-16
AC112496.1	0.217471	1.03859	2.25573	0.000343682	0.000648223
Z97200.1	0.00574878	0.165354	4.84616	2.27e-09	9.61e-09
AC099565.1	0.143154	0.372764	1.3807	0.00516305	0.0079315
DLEU1	0.132332	0.581267	2.13504	3.27e-21	1.41e-19
LINC00525	0.182154	0.667447	1.8735	1.7e-08	6.3e-08
AC023424.2	0.0103512	0.368239	5.15277	0.00571909	0.00869718
LINC01840	0.0741463	0.372026	2.32696	0.00307541	0.00492492
AL133260.1	0.84879	1.7092	1.00984	4.67e-07	1.4e-06
AC022784.5	0.0554049	0.139092	1.32796	0.0151196	0.021134
AC004923.4	0.226578	0.532111	1.23172	1.44e-09	6.28e-09
AL590483.1	0.0398024	0.591681	3.89389	7.08e-16	8.66e-15
LINC00337	0.0751268	0.154114	1.0366	6.15e-07	1.81e-06
AC145285.6	0.187559	0.538436	1.52143	1.08e-12	7.8e-12
AL354743.2	2.10081	18.2233	3.11676	1.26e-19	3.69e-18
AL645940.1	0.106985	0.28771	1.4272	1.77e-06	4.81e-06
FSIP2-AS2	0.0408439	0.242604	2.57041	6.71e-06	1.65e-05
AC104564.4	0.0199829	0.233299	3.54534	3.43e-09	1.42e-08
AL356652.1	0.0105146	0.144361	3.77921	2.92e-09	1.22e-08
AC104791.1	0.0212439	0.140039	2.72071	2.77e-05	6.22e-05
AC004241.4	0.0332	0.142268	2.09936	2.96e-06	7.75e-06
LINC00216	0.0811951	0.429688	2.40383	0.0096054	0.0139222
AC009831.3	0.232949	0.0885924	-1.39476	1.6e-14	1.52e-13
LINC02604	0.86131	2.42365	1.49258	9.81e-13	7.2e-12
PDXDC2P-NPIPB14P	0.35682	0.715381	1.00352	2.52e-06	6.69e-06
AC022079.1	0.0390146	0.229298	2.55514	0.00835535	0.0122735
AC067930.4	0.10882	0.549807	2.33699	2.58e-11	1.47e-10
AC087588.1	0.508993	1.08976	1.09829	0.000114869	0.000233728
AC009093.2	0.0456463	0.126677	1.47258	0.000346472	0.000652545
Z99127.3	0.0415122	0.106641	1.36115	0.00103626	0.00179098
LINC01615	0.0155561	0.199564	3.6813	1.07e-17	1.92e-16
ATXN2-AS	0.246585	0.543674	1.14066	4.4e-10	2.07e-09
AL135999.1	0.0360878	0.116801	1.69447	1.69e-10	8.41e-10
AC245060.5	0.219212	0.478979	1.12763	6.81e-05	0.000142946
FTX	0.410668	1.49303	1.8622	7.15e-07	2.08e-06
AC007728.3	0.0487585	0.222002	2.18684	0.000184097	0.000363106
AL049539.1	0.0512244	0.714154	3.80133	6.16e-14	5.41e-13
CCDC15-DT	0.0717024	0.151305	1.07736	8.48e-09	3.28e-08
AP001042.1	0.109954	0.512983	2.22202	6.99e-10	3.17e-09
AC091153.3	0.115154	0.31566	1.45481	5.05e-06	1.27e-05
AL161772.1	0.211276	0.641401	1.6021	8.57e-13	6.37e-12
AC006525.1	0.0528366	0.178222	1.75407	8.35e-06	2.02e-05
AL513327.1	0.2364	0.580898	1.29705	2.41e-05	5.48e-05
AC245884.10	0.0483634	0.399965	3.04789	0.00108738	0.00187109
AP000695.2	0.0288878	0.199855	2.79042	2.13e-15	2.33e-14
Z83745.1	0.337532	0.889264	1.39759	7.12e-08	2.39e-07
AC010524.1	0.0432854	0.22421	2.3729	0.0345138	0.0452762
AC012676.3	0.233817	0.479757	1.03692	0.00134917	0.00228451
EGOT	0.0191659	0.165861	3.11336	2.46e-08	8.84e-08
AP003071.4	1.31388	0.358329	-1.87447	1.55e-11	9.19e-11
AC133540.1	0.0265512	0.261401	3.29942	3.45e-06	8.92e-06
LINC02884	0.726512	0.146037	-2.31466	2.32e-23	2.39e-21
AP001542.3	4.73353	2.04171	-1.21314	2.39e-19	6.42e-18
AC004223.2	0.0232707	0.364817	3.97058	0.000243301	0.000472517
AC144548.1	0.0503049	0.161608	1.68373	2.82e-07	8.73e-07
AC013731.1	0.12838	0.338056	1.39683	5.43e-09	2.17e-08
AC007014.2	0.0590878	0.339637	2.52306	1.77e-07	5.61e-07
AC233728.1	0.271502	0.73077	1.42845	1.42e-08	5.31e-08
AC104024.3	0.021022	0.240239	3.5145	6.04e-11	3.26e-10
AC148477.4	0.0127439	0.125562	3.30053	0.000390099	0.00072842
AL049840.2	0.97128	1.94509	1.00188	0.00227592	0.00372829
AL137244.1	0.112778	0.495534	2.1355	1.61e-10	8.07e-10
SNHG3	3.04432	9.77523	1.68301	3.17e-20	1.04e-18
LINC01929	0.00932683	0.110812	3.57058	1.01e-11	6.14e-11
LINC02166	0.315073	0.643298	1.0298	3.47e-09	1.43e-08
AL645608.7	0.196902	0.479113	1.28288	4.71e-06	1.19e-05
AC010319.3	0.085061	0.264659	1.63757	1.74e-05	4.04e-05
AC018653.3	0.363734	1.01241	1.47683	1.53e-10	7.74e-10
PDCD4-AS1	4.50647	1.79583	-1.32735	5.39e-22	3.07e-20
PCAT6	1.13539	2.55122	1.168	4.7e-12	3.03e-11
PRDX6-AS1	0.514837	0.248107	-1.05315	3.57e-18	6.9e-17
LINC00412	0.0552024	0.410873	2.89589	1.26e-08	4.77e-08
AC020779.2	1.31498	0.173232	-2.92427	1.79e-21	8.16e-20
AC087683.2	0.0905976	0.34782	1.9408	0.0272239	0.0363943
AFAP1-AS1	0.0213902	1.15618	5.75626	1.59e-07	5.08e-07
AC087379.1	10.0431	0.449295	-4.4824	2.95e-23	2.9e-21
AL162741.1	0.0583927	0.125181	1.10016	2.62e-06	6.91e-06
AL121790.2	4.14838	0.339053	-3.61297	3.05e-24	4.99e-22
AL021392.1	0.0265	0.116768	2.13958	1.66e-13	1.35e-12
LINC02585	0.521705	1.17474	1.17104	1.88e-07	5.92e-07
