# Supplementary material for: Seven bacterial response-related genes are biomarkers for colon cancer
Source: BMC Bioinformatics. 2023 Mar 20;24:103. doi: 10.1186/s12859-023-05204-4 (PMC10026208; doi:10.1186/s12859-023-05204-4)
Supplement: Supplementary file 5 — Additional file 5: Table S4. Total 611 bacterial response-related genes from 3 GSEA gene sets. [file 12859_2023_5204_MOESM5_ESM.xls]

## Sheet: Table S3
Table S4 Total 611 bacterial response-related genes from 3 GSEA gene sets
ACP5
ADAM17
ADAMTS5
ADGRB1
AICDA
AKIRIN2
ANG
ANKRD17
ANXA3
AQP1
ARG2
AZU1
BCL3
BPI
BPIFA1
BPIFA2
C10orf99
C5AR1
CAMP
CARD9
CASP4
CCL20
CD160
CD36
CD4
CEBPB
CFP
CHGA
CLEC4D
CLEC4E
COCH
COLEC12
CRP
CST11
CTSG
CXCL13
CXCL6
CYBA
DCD
DEFA1
DEFA1B
DEFA3
DEFA4
DEFA5
DEFA6
DEFB1
DEFB103A
DEFB103B
DEFB104A
DEFB104B
DEFB105A
DEFB105B
DEFB106A
DEFB106B
DEFB107A
DEFB107B
DEFB108A
DEFB108B
DEFB109B
DEFB110
DEFB112
DEFB113
DEFB114
DEFB115
DEFB116
DEFB118
DEFB119
DEFB121
DEFB123
DEFB124
DEFB125
DEFB126
DEFB127
DEFB128
DEFB129
DEFB130A
DEFB130B
DEFB131A
DEFB131B
DEFB132
DEFB133
DEFB134
DEFB135
DEFB136
DEFB4A
DHX15
DMBT1
DROSHA
ELANE
EMILIN1
EMILIN2
EPHA2
EPPIN
EPX
F2
F2RL1
FAU
FCER1G
FCGR1A
FCN2
FGA
FGB
FGR
FOXP1
FPR2
GALP
GBP2
GBP4
GBP6
GBP7
GNLY
GRN
GSDMA
GSDMB
GSDMC
GSDMD
H2BC10
H2BC11
H2BC12
H2BC12L
H2BC21
H2BC4
H2BC6
H2BC7
H2BC8
HAMP
HAVCR2
HLA-A
HLA-E
HMGB2
HP
HTN1
HTN3
IFNE
IGHA1
IGHA2
IGHD
IGHE
IGHG1
IGHG2
IGHG3
IGHG4
IGHM
IGHV1-18
IGHV1-24
IGHV1-3
IGHV1-45
IGHV1-58
IGHV1-69
IGHV1-69-2
IGHV1-69D
IGHV2-26
IGHV2-5
IGHV2-70
IGHV2-70D
IGHV3-11
IGHV3-13
IGHV3-15
IGHV3-16
IGHV3-20
IGHV3-21
IGHV3-23
IGHV3-30
IGHV3-33
IGHV3-35
IGHV3-38
IGHV3-43
IGHV3-48
IGHV3-49
IGHV3-53
IGHV3-64
IGHV3-64D
IGHV3-66
IGHV3-7
IGHV3-72
IGHV3-73
IGHV3-74
IGHV4-28
IGHV4-31
IGHV4-34
IGHV4-39
IGHV4-4
IGHV4-59
IGHV4-61
IGHV5-10-1
IGHV5-51
IGHV6-1
IGHV7-4-1
IGHV7-81
IGKC
IGKV3-20
IGLC1
IGLC2
IGLC3
IGLC6
IGLC7
IGLL1
IGLL5
IL10
IL12A
IL12B
IL17A
IL17F
IL18
IL1B
IL22RA1
IL23A
IL23R
IL27RA
IL6
IL6R
IL7R
IRF8
IRGM
ISG15
JCHAIN
KLK3
KLK5
KLK7
KLRC4-KLRK1
KLRK1
KRT6A
LACRT
LALBA
LBP
LCE3A
LCE3B
LCE3C
LCN2
LEAP2
LGALS4
LPO
LTA
LTF
LYG1
LYG2
LYPD8
LYST
LYZ
LYZL4
LYZL6
MAPKBP1
MARCHF2
MAVS
MBL2
MIAT
MICA
MIR140
MIR181B1
MIR223
MMRN2
MPEG1
MPO
MR1
MYD88
NAIP
NLRC4
NLRP1
NLRP10
NLRP6
NOD1
NOD2
NOS2
NOTCH2
NR1H4
OAS1
OAS2
OAS3
OPTN
P2RX7
PGC
PGLYRP1
PGLYRP2
PGLYRP3
PGLYRP4
PI3
PLA2G1B
PLA2G2A
PLA2G6
PLAC8
PPBP
PPP1R11
PRB3
PRG2
PRKCD
PRKD1
PYCARD
RAB14
RAB1A
RAG2
RARRES2
RBCK1
RBPJ
REG3G
RIPK2
RNASE1
RNASE10
RNASE11
RNASE12
RNASE13
RNASE2
RNASE3
RNASE4
RNASE6
RNASE7
RNASE8
RNASE9
RNF213
RNF31
ROMO1
RPL30
RPL39
RPS19
S100A12
S100A14
S100A7
S100A8
S100A9
SCNN1B
SEH1L
SELP
SEMG1
SEMG2
SERPINE1
SFTPD
SHARPIN
SHC1
SIGLEC16
SIRT2
SLAMF8
SLC11A1
SLPI
SPAG11A
SPAG11B
SPINK5
SPN
SPON2
SPRR2A
SSC5D
STAB1
STAB2
STATH
SYK
SYT11
TBK1
TF
TFEB
TIRAP
TLR2
TLR3
TLR4
TLR5
TLR6
TLR9
TMF1
TNF
TNFRSF14
TNFRSF1A
TNFSF8
TRAV27
TRBC1
TRBC2
TRDC
TREM1
TREM2
TUSC2
UMOD
VGF
WFDC10A
WFDC10B
WFDC11
WFDC12
WFDC13
WFDC2
WFDC3
WFDC5
WFDC9
ZG16
ZNFX1
ARID5A
BATF
CLEC6A
CLEC7A
ENTPD7
EPHB2
FOXP3
IL12RB1
IL17RA
IL2
IL4
IRF4
JAK2
JUNB
LOXL3
LY9
MALT1
MIR21
NFKBID
NFKBIZ
NOTCH1
PHB1
PRKCQ
RC3H1
RC3H2
RORA
RORC
SLAMF6
SMAD7
STAT3
TBX21
TNFSF18
TRAF3IP2
TYK2
ZBTB7B
ZC3H12A
ADNP2
AGO2
AGPAT1
AKAP17A
ANAPC13
ANO10
ANP32B
ANXA5
AP5Z1
APH1A
ARHGEF11
ARHGEF40
ATF3
ATP5MJ
BAZ2B
BPESC1
BPTF
CA4
CALCOCO1
CAMLG
CASP7
CCND3
CD302
CD52
CD59
CDS2
CEP68
CHUK
CLDN6
CLDN8
CNN2
COMMD8
CORO1A
CORO7
CPEB3
CRY1
CYC1
DDIT3
DDX46
DDX54
DEF8
DESI2
DHRS9
DHX29
DHX40
DNAJB14
DOCK10
DPP6
EMD
FAAP24
FAM13B
FLI1
GABPB1-IT1
GABRB1
GALNT1
GLA
GLRX3
GNPAT
GRIK2
GUK1
H1-0
HAX1
HIGD1A
HNRNPA0
HSD17B7
HSPA13
HSPBAP1
HSPE1
IDH3G
IFIT5
IFNA14
IKZF5
IL18RAP
IL1R2
INTS6
INTS8
IPPK
ITGA2
ITPKB
JMJD1C
KCNA4
KDM3B
KHDC1L
KLF11
KTN1
LARS1
LILRA3
LRFN4
MARCHF3
MARF1
MBD2
MDH1
MDM4
MED6
MGAM
MGST2
MRPL33
MTF2
MYL3
MYOC
MYOT
NANS
NDUFA4
NFATC1
NFE2
NIBAN1
NPY1R
NQO2
NSUN5
NUP133
ODR4
ORMDL2
OSGIN2
P2RY14
PARP8
PEF1
PHF3
PIGG
PKN2
PLP2
POLR2G
POMP
PPP1CA
PRC1
PRMT2
PSENEN
PSMA2
PSMB2
PSMD12
PSME4
PTEN
RAB2A
RAB32
RASL12
RBBP7
RCOR1
REPIN1
RGL2
RLF
RNF4
RPL24
RPL6
RSBN1
RTL8C
SAA4
SAP18
SATB1
SCAMP1
SDC4
SEL1L
SENP6
SEPTIN11
SFN
SH3BGRL
SHFL
SLC25A24
SLC2A9
SLC30A1
SLC35A1
SMARCD2
SOS2
SS18L1
ST13
STAG1
STMN1
SUMO1
SYNJ1
TCFL5
TDG
THUMPD1
TIA1
TMEM268
TNFRSF10C
TNS1
TXNL4A
UBE2K
UBE4A
UCHL5
UQCRC2
USP15
USP22
USP32P2
USP4
VDAC3
VIPR1
VPS11
VPS54
WDR45B
WDR47
WNT5A
YIPF1
YIPF4
YTHDC2
ZCCHC8
ZFP36L1
ZNF140
